# Supplementary material for: catena-Poly[{μ-η5:η5-1-[2-(dimethyl­amino)­ethyl-κN]cyclo­penta­dien­yl}-lithium(I)-(μ-1,1,3,3-tetra-tert-butyl­triphosphane-κ3 P 2:P 1,P 3)lithium(I)]
Source: Acta Crystallogr Sect E Struct Rep Online. 2010 Oct 13;66(Pt 11):m1403. doi: 10.1107/S1600536810039759 (PMC3009353; doi:10.1107/S1600536810039759)
Supplement: Supplementary file 1 [file e-66-m1403-sup1.cif]

##############################################################################
###                                                                        ###
###        Electronic paper (Acta Crystallographica Section E)             ###
###                                                                        ###
##############################################################################
#                                                                            #
# This CIF contains the data in a paper accepted for publication in Acta     #
# Crystallographica Section E. It conforms to the requirements of Notes      #
# for Authors for Section E, and has been peer reviewed under the auspices   #
# of the IUCr Commission on Journals.                                        #
#                                                                            #
# Full details of the Crystallographic Information File format               #
# are given in the paper "The Crystallographic Information File (CIF):       #
# a New Standard Archive File for Crystallography" by S. R. Hall, F. H.      #
# Allen and I. D. Brown [Acta Cryst. (1991), A47, 655-685].                  #
#                                                                            #
# The current version of the core CIF dictionary is obtainable from          #
# ftp://ftp.iucr.org/pub/cif_core.dic. The current version number is 2.4.    #
#                                                                            #
# Software is freely available for graphical display of the structure(s) in  #
# this CIF.  For information consult the CIF home page http://www.iucr.org/  #
# cif/home.html                                                              #
#                                                                            #
# This file may be used for bona fide research purposes within the           #
# scientific community so long as proper attribution is given to the journal # 
# article from which it was obtained.                                        #
#                                                                            #
##############################################################################
                                             
data_global
_audit_creation_method     'WinGX routine CIF_UPDATE'
_audit_conform_dict_name     cif_core.dic
_audit_conform_dict_version     2.4
_journal_date_recd_electronic     2010-09-21
_journal_date_accepted     2010-10-05
_journal_name_full     'Acta Crystallographica, Section E'
_journal_year     2010
_journal_volume     66
_journal_issue     11
_journal_page_first     m1403
_journal_page_last     m1403
_journal_paper_category     QM
_journal_coeditor_code     BT5361
_publ_contact_author_name     'Chojnacki, Jaroslaw'
_publ_contact_author_address
;
Department of Chemistry
Gda\'nsk University of Technology
Narutowicza 11/12,
PL-80233 Gda\'nsk, Poland
;
_publ_contact_author_email     jaroslaw.chojnacki@chem.pg.gda.pl
_publ_contact_author_fax     '48(58)3472694'
_publ_contact_author_phone     '48(58)3472088'
_publ_section_title
;\
<i>catena</i>-Poly[{\m-\h^5^:\h^5^-1-[2-(dimethylamino)ethyl-\k<i>N</i>]\
cyclopentadienyl}-lithium(I)-(\m-1,1,3,3-tetra-<i>tert</i>-\
butyltriphosphane-\k^3^<i>P</i>^2^:<i>P</i>^1^,<i>P</i>^3^)lithium(I)]
;
loop_
    _publ_author_name
    _publ_author_address
    'Grubba, Rafal'
;
Chemical Faculty
Gdansk University of Technology
G. Narutowicza 11/12
Gdansk PL-80233
Poland
;
    'Chojnacki, Jaroslaw'
;
Chemical Faculty
Gdansk University of Technology
G. Narutowicza 11/12
Gdansk PL-80233
Poland
;
    'Pikies, Jerzy'
;
Chemical Faculty
Gdansk University of Technology
G. Narutowicza 11/12
Gdansk PL-80233
Poland
;
data_I
_audit_creation_method     'WinGX routine CIF_UPDATE'
_audit_conform_dict_name     cif_core.dic
_audit_conform_dict_version     2.4
_chemical_name_systematic
;
<i>catena</i>-Poly[{\m-\h^5^:\h^5^-1-[2-(dimethylamino)ethyl-
\k<i>N</i>]cyclopentadienyl}-lithium(I)-(\m-1,1,3,3-tetra-<i>tert</i>-
butyltriphosphane-\k^3^<i>P</i>^2^:<i>P</i>^1^,<i>P</i>^3^)lithium(I)]
;
_chemical_formula_moiety     'C25 H50 Li2 N1 P3'
_chemical_formula_sum     'C25 H50 Li2 N1 P3'
_chemical_formula_iupac     '[Li2 (C9 H14 N) (C16 H36 P3)]'
_chemical_formula_weight     471.45
_symmetry_cell_setting     monoclinic
_symmetry_space_group_name_H-M     'P 21/c'
_symmetry_space_group_name_Hall     '-P 2ybc'
loop_
    _symmetry_equiv_pos_as_xyz
    'x, y, z'
    '-x, y+1/2, -z+1/2'
    '-x, -y, -z'
    'x, -y-1/2, z-1/2'
_cell_length_a     8.9063(6)
_cell_length_b     18.8522(8)
_cell_length_c     19.3934(17)
_cell_angle_alpha     90
_cell_angle_beta     115.314(6)
_cell_angle_gamma     90
_cell_volume     2943.5(3)
_cell_formula_units_Z     4
_cell_measurement_reflns_used     9383
_cell_measurement_theta_min     2.4423
_cell_measurement_theta_max     32.4382
_cell_measurement_temperature     120(2)
_exptl_crystal_description     block
_exptl_crystal_colour     colourless
_exptl_crystal_size_max     0.44
_exptl_crystal_size_mid     0.23
_exptl_crystal_size_min     0.2
_exptl_crystal_density_diffrn     1.064
_exptl_crystal_density_method     'not measured'
_exptl_crystal_F_000     1032
_exptl_absorpt_coefficient_mu     0.214
_exptl_absorpt_correction_type     multi-scan
_exptl_absorpt_process_details     '(CrysAlis Pro; Oxford Diffraction, 2009)'
_exptl_absorpt_correction_T_min     0.73356
_exptl_absorpt_correction_T_max     1
_exptl_special_details
;
Absorption correction: CrysAlisPro, Oxford Diffraction (2009).
Empirical absorption correction using spherical harmonics,
implemented in SCALE3 ABSPACK scaling algorithm.
;
_diffrn_ambient_temperature     120(2)
_diffrn_radiation_type     MoK\a
_diffrn_radiation_wavelength     0.71073
_diffrn_radiation_monochromator     graphite
_diffrn_measurement_device_type
;
Oxford Diffraction Xcalibur diffractometer with a Sapphire2
(large Be window) detector
;
_diffrn_measurement_method     '\w scans'
_diffrn_detector_area_resol_mean     8.1883
_diffrn_reflns_number     14505
_diffrn_reflns_av_R_equivalents     0.0932
_diffrn_reflns_theta_min     2.45
_diffrn_reflns_theta_max     25.1
_diffrn_reflns_theta_full     25.1
_diffrn_measured_fraction_theta_max     0.919
_diffrn_measured_fraction_theta_full     0.919
_diffrn_reflns_limit_h_min     -10
_diffrn_reflns_limit_h_max     10
_diffrn_reflns_limit_k_min     -22
_diffrn_reflns_limit_k_max     21
_diffrn_reflns_limit_l_min     -23
_diffrn_reflns_limit_l_max     21
_refine_special_details
;
Refinement of <i>F</i>^2^ against ALL reflections. The weighted <i>R</i>-factor
<i>wR</i> and goodness of fit <i>S</i> are based on <i>F</i>^2^, conventional
<i>R</i>-factors <i>R</i> are based on <i>F</i>, with <i>F</i> set to zero for
negative <i>F</i>^2^. The threshold expression of <i>F</i>^2^ >
2\s(<i>F</i>^2^) is used only for calculating <i>R</i>-factors(gt) <i>etc</i>.
and is not relevant to the choice of reflections for refinement.
<i>R</i>-factors based on <i>F</i>^2^ are statistically about twice as large
as those based on <i>F</i>, and <i>R</i>- factors based on ALL data will be
even larger.
;
_reflns_number_total     4818
_reflns_number_gt     3492
_reflns_threshold_expression     I>2\s(I)
_refine_ls_structure_factor_coef     Fsqd
_refine_ls_matrix_type     full
_refine_ls_R_factor_all     0.1302
_refine_ls_R_factor_gt     0.0953
_refine_ls_wR_factor_gt     0.2357
_refine_ls_wR_factor_ref     0.2584
_refine_ls_goodness_of_fit_ref     1.13
_refine_ls_restrained_S_all     1.13
_refine_ls_number_reflns     4818
_refine_ls_number_parameters     294
_refine_ls_number_restraints     0
_refine_ls_hydrogen_treatment     constr
_refine_ls_weighting_scheme     calc
_refine_ls_weighting_details
        'calc w=1/[\s^2^(Fo^2^)+(0.0825P)^2^+14.0784P] where P=(Fo^2^+2Fc^2^)/3'
_atom_sites_solution_hydrogens     geom
_atom_sites_solution_primary     direct
_atom_sites_solution_secondary     difmap
_refine_ls_shift/su_max     0.001
_refine_ls_shift/su_mean     0
_refine_diff_density_max     0.721
_refine_diff_density_min     -0.61
_refine_ls_extinction_method     none
loop_
    _atom_type_symbol
    _atom_type_description
    _atom_type_scat_dispersion_real
    _atom_type_scat_dispersion_imag
    _atom_type_scat_source
    C C 0.0033 0.0016 'International Tables Vol C Tables 4.2.6.8 and 6.1.1.4'
    H H 0 0 'International Tables Vol C Tables 4.2.6.8 and 6.1.1.4'
    Li Li -0.0003 0.0001 'International Tables Vol C Tables 4.2.6.8 and 6.1.1.4'
    N N 0.0061 0.0033 'International Tables Vol C Tables 4.2.6.8 and 6.1.1.4'
    P P 0.1023 0.0942 'International Tables Vol C Tables 4.2.6.8 and 6.1.1.4'
_computing_data_collection     'CrysAlis Pro (Oxford Diffraction, 2009)'
_computing_cell_refinement     'CrysAlis Pro (Oxford Diffraction, 2009)'
_computing_data_reduction     'CrysAlis Pro (Oxford Diffraction, 2009)'
_computing_structure_solution     'SHELXS97 (Sheldrick, 2008)'
_computing_structure_refinement     'SHELXL97 (Sheldrick, 2008)'
_computing_molecular_graphics     'ORTEP-3 (Farrugia, 1997)'
_computing_publication_material     'WinGX (Farrugia, 1999)'
loop_
    _atom_site_type_symbol
    _atom_site_label
    _atom_site_fract_x
    _atom_site_fract_y
    _atom_site_fract_z
    _atom_site_U_iso_or_equiv
    _atom_site_adp_type
    _atom_site_calc_flag
    _atom_site_refinement_flags
    _atom_site_occupancy
    _atom_site_disorder_assembly
    _atom_site_disorder_group
    P P1 0.3565(2) 0.56638(7) 0.24090(8) 0.0290(4) Uani d . 1 . .
    P P2 0.51867(18) 0.63068(7) 0.33654(8) 0.0269(4) Uani d . 1 . .
    P P3 0.33668(18) 0.64220(7) 0.15340(8) 0.0260(4) Uani d . 1 . .
    N N1 0.9399(6) 0.9125(3) 0.2580(3) 0.0349(12) Uani d . 1 . .
    Li Li1 0.5000(13) 0.7397(5) 0.2529(6) 0.032(2) Uani d . 1 . .
    Li Li2 0.3071(13) 0.4320(5) 0.2412(6) 0.036(2) Uani d . 1 . .
    C C1 0.7050(7) 0.8108(3) 0.2625(3) 0.0319(13) Uani d . 1 . .
    C C2 0.5670(8) 0.8291(3) 0.1954(3) 0.0369(14) Uani d . 1 . .
    H H2 0.5578 0.8235 0.145 0.044 Uiso d R 1 . .
    C C3 0.4453(8) 0.8569(3) 0.2148(4) 0.0450(17) Uani d . 1 . .
    H H3 0.3384 0.8727 0.1799 0.054 Uiso d R 1 . .
    C C4 0.5056(9) 0.8575(3) 0.2927(4) 0.0460(17) Uani d . 1 . .
    H H4 0.4478 0.8738 0.321 0.055 Uiso d R 1 . .
    C C5 0.6659(9) 0.8301(3) 0.3232(3) 0.0400(16) Uani d . 1 . .
    H H5 0.737 0.8252 0.376 0.048 Uiso d R 1 . .
    C C6 0.8712(9) 0.7859(4) 0.2700(5) 0.0536(19) Uani d . 1 . .
    H H6A 0.8619 0.7704 0.2206 0.064 Uiso calc R 1 . .
    H H6B 0.9075 0.7458 0.3046 0.064 Uiso calc R 1 . .
    C C7 0.9994(9) 0.8457(4) 0.3003(5) 0.0528(19) Uani d . 1 . .
    H H7A 1.0261 0.8538 0.3537 0.063 Uiso calc R 1 . .
    H H7B 1.1005 0.8312 0.2969 0.063 Uiso calc R 1 . .
    C C8 1.0617(9) 0.9682(4) 0.2961(4) 0.0498(17) Uani d . 1 . .
    H H8A 1.0249 1.0119 0.2687 0.075 Uiso calc R 1 . .
    H H8B 1.167 0.9551 0.2973 0.075 Uiso calc R 1 . .
    H H8C 1.0731 0.974 0.3473 0.075 Uiso calc R 1 . .
    C C9 0.9215(10) 0.9045(4) 0.1805(4) 0.0552(19) Uani d . 1 . .
    H H9A 1.0235 0.8871 0.1812 0.083 Uiso calc R 1 . .
    H H9B 0.8952 0.9496 0.1551 0.083 Uiso calc R 1 . .
    H H9C 0.8336 0.8715 0.1537 0.083 Uiso calc R 1 . .
    C C10 0.7138(8) 0.5767(4) 0.3918(4) 0.0415(15) Uani d . 1 . .
    C C11 0.6889(11) 0.5100(4) 0.4292(4) 0.060(2) Uani d . 1 . .
    H H11A 0.6598 0.5226 0.4699 0.09 Uiso calc R 1 . .
    H H11B 0.7898 0.4828 0.4493 0.09 Uiso calc R 1 . .
    H H11C 0.6012 0.4822 0.3921 0.09 Uiso calc R 1 . .
    C C12 0.8439(10) 0.6256(5) 0.4510(4) 0.062(2) Uani d . 1 . .
    H H12A 0.859 0.667 0.426 0.093 Uiso calc R 1 . .
    H H12B 0.9475 0.6007 0.4753 0.093 Uiso calc R 1 . .
    H H12C 0.8064 0.6394 0.4887 0.093 Uiso calc R 1 . .
    C C13 0.7840(9) 0.5558(4) 0.3354(4) 0.0536(19) Uani d . 1 . .
    H H13A 0.8041 0.5977 0.3125 0.08 Uiso calc R 1 . .
    H H13B 0.7057 0.526 0.2964 0.08 Uiso calc R 1 . .
    H H13C 0.8864 0.5305 0.3617 0.08 Uiso calc R 1 . .
    C C14 0.4030(9) 0.6415(4) 0.3992(3) 0.0427(16) Uani d . 1 . .
    C C15 0.3039(12) 0.5759(5) 0.4005(5) 0.067(2) Uani d . 1 . .
    H H15A 0.2249 0.5648 0.3495 0.1 Uiso calc R 1 . .
    H H15B 0.2463 0.5851 0.4316 0.1 Uiso calc R 1 . .
    H H15C 0.3781 0.5366 0.4213 0.1 Uiso calc R 1 . .
    C C16 0.5123(11) 0.6646(5) 0.4799(4) 0.063(2) Uani d . 1 . .
    H H16A 0.5816 0.7032 0.4789 0.094 Uiso calc R 1 . .
    H H16B 0.5807 0.6255 0.5076 0.094 Uiso calc R 1 . .
    H H16C 0.4441 0.6796 0.5043 0.094 Uiso calc R 1 . .
    C C17 0.2809(10) 0.7008(4) 0.3627(4) 0.055(2) Uani d . 1 . .
    H H17A 0.2075 0.6878 0.3113 0.082 Uiso calc R 1 . .
    H H17B 0.34 0.7432 0.3621 0.082 Uiso calc R 1 . .
    H H17C 0.2174 0.709 0.3914 0.082 Uiso calc R 1 . .
    C C18 0.4247(8) 0.5971(3) 0.0903(3) 0.0340(13) Uani d . 1 . .
    C C19 0.3811(13) 0.5198(4) 0.0759(5) 0.062(2) Uani d . 1 . .
    H H19A 0.265 0.5151 0.0429 0.093 Uiso calc R 1 . .
    H H19B 0.4051 0.4964 0.1235 0.093 Uiso calc R 1 . .
    H H19C 0.4453 0.4985 0.0523 0.093 Uiso calc R 1 . .
    C C20 0.3761(12) 0.6371(4) 0.0141(4) 0.059(2) Uani d . 1 . .
    H H20A 0.4116 0.6856 0.0243 0.089 Uiso calc R 1 . .
    H H20B 0.2578 0.6355 -0.015 0.089 Uiso calc R 1 . .
    H H20C 0.4289 0.615 -0.0144 0.089 Uiso calc R 1 . .
    C C21 0.6111(10) 0.6071(5) 0.1337(4) 0.064(2) Uani d . 1 . .
    H H21A 0.6354 0.6565 0.1452 0.096 Uiso calc R 1 . .
    H H21B 0.6649 0.5907 0.103 0.096 Uiso calc R 1 . .
    H H21C 0.651 0.5804 0.1803 0.096 Uiso calc R 1 . .
    C C22 0.1056(7) 0.6575(3) 0.0937(3) 0.0343(14) Uani d . 1 . .
    C C23 0.0350(9) 0.6805(4) 0.1482(4) 0.0488(17) Uani d . 1 . .
    H H23A 0.0928 0.722 0.1753 0.073 Uiso calc R 1 . .
    H H23B 0.0481 0.643 0.1838 0.073 Uiso calc R 1 . .
    H H23C -0.0808 0.6912 0.1201 0.073 Uiso calc R 1 . .
    C C24 0.0087(9) 0.5933(4) 0.0490(4) 0.055(2) Uani d . 1 . .
    H H24A 0.0451 0.5812 0.0105 0.082 Uiso calc R 1 . .
    H H24B -0.1077 0.6043 0.0252 0.082 Uiso calc R 1 . .
    H H24C 0.0275 0.5539 0.083 0.082 Uiso calc R 1 . .
    C C25 0.0831(10) 0.7205(4) 0.0392(4) 0.0540(19) Uani d . 1 . .
    H H25A 0.1163 0.7065 0.0002 0.081 Uiso calc R 1 . .
    H H25B 0.1505 0.7596 0.0674 0.081 Uiso calc R 1 . .
    H H25C -0.0314 0.7346 0.0161 0.081 Uiso calc R 1 . .
loop_
    _atom_site_aniso_label
    _atom_site_aniso_U_11
    _atom_site_aniso_U_22
    _atom_site_aniso_U_33
    _atom_site_aniso_U_12
    _atom_site_aniso_U_13
    _atom_site_aniso_U_23
    P1 0.0402(9) 0.0167(7) 0.0282(8) -0.0029(6) 0.0129(7) 0.0010(5)
    P2 0.0360(8) 0.0175(7) 0.0253(8) 0.0028(6) 0.0113(6) 0.0008(5)
    P3 0.0339(8) 0.0165(7) 0.0256(8) 0.0011(6) 0.0108(6) 0.0011(5)
    N1 0.035(3) 0.026(3) 0.047(3) -0.002(2) 0.021(2) -0.003(2)
    Li1 0.041(5) 0.018(5) 0.040(6) -0.001(4) 0.021(4) -0.001(4)
    Li2 0.043(6) 0.019(5) 0.049(6) -0.004(4) 0.023(5) 0.002(4)
    C1 0.036(3) 0.012(3) 0.048(4) 0.000(2) 0.017(3) 0.001(2)
    C2 0.051(4) 0.027(3) 0.034(3) -0.015(3) 0.018(3) -0.001(2)
    C3 0.035(3) 0.020(3) 0.072(5) -0.005(3) 0.015(3) 0.012(3)
    C4 0.059(4) 0.020(3) 0.074(5) -0.008(3) 0.043(4) -0.013(3)
    C5 0.060(4) 0.025(3) 0.030(3) -0.018(3) 0.015(3) -0.004(2)
    C6 0.046(4) 0.027(4) 0.094(6) 0.005(3) 0.035(4) 0.004(3)
    C7 0.035(4) 0.044(4) 0.076(5) -0.001(3) 0.022(4) 0.010(4)
    C8 0.044(4) 0.040(4) 0.061(5) -0.007(3) 0.018(3) -0.008(3)
    C9 0.062(5) 0.054(5) 0.059(5) -0.011(4) 0.035(4) -0.008(3)
    C10 0.043(4) 0.041(4) 0.031(3) 0.006(3) 0.007(3) -0.003(3)
    C11 0.087(6) 0.038(4) 0.042(4) 0.027(4) 0.016(4) 0.017(3)
    C12 0.049(4) 0.061(5) 0.049(5) 0.001(4) -0.003(4) -0.012(4)
    C13 0.044(4) 0.059(5) 0.053(5) 0.016(3) 0.016(3) -0.003(3)
    C14 0.051(4) 0.053(4) 0.027(3) 0.012(3) 0.018(3) 0.005(3)
    C15 0.089(6) 0.074(6) 0.061(5) 0.005(5) 0.054(5) 0.011(4)
    C16 0.081(6) 0.069(6) 0.034(4) 0.026(4) 0.019(4) -0.006(3)
    C17 0.064(5) 0.062(5) 0.045(4) 0.026(4) 0.029(4) 0.002(3)
    C18 0.048(4) 0.024(3) 0.032(3) 0.006(3) 0.019(3) 0.000(2)
    C19 0.108(7) 0.033(4) 0.068(5) 0.007(4) 0.058(5) -0.008(3)
    C20 0.091(6) 0.053(5) 0.045(4) 0.004(4) 0.040(4) 0.009(3)
    C21 0.057(5) 0.088(7) 0.054(5) 0.013(4) 0.031(4) -0.003(4)
    C22 0.033(3) 0.031(3) 0.030(3) 0.005(2) 0.005(3) 0.001(2)
    C23 0.038(4) 0.052(4) 0.048(4) 0.011(3) 0.010(3) -0.002(3)
    C24 0.048(4) 0.048(5) 0.048(4) -0.008(3) 0.001(3) -0.006(3)
    C25 0.058(4) 0.044(4) 0.048(4) 0.015(3) 0.010(3) 0.017(3)
_geom_special_details
;
All s.u.'s (except the s.u. in the dihedral angle between two l.s. planes) are
estimated using the full covariance matrix. The cell s.u.'s are taken into
account individually in the estimation of s.u.'s in distances, angles and
torsion angles; correlations between s.u.'s in cell parameters are only used
when they are defined by crystal symmetry. An approximate (isotropic)
treatment of cell s.u.'s is used for estimating s.u.'s involving l.s. planes.
;
loop_
    _geom_bond_atom_site_label_1
    _geom_bond_atom_site_label_2
    _geom_bond_site_symmetry_2
    _geom_bond_distance
    _geom_bond_publ_flag
    P1 P3 . 2.168(2) ?
    P1 P2 . 2.169(2) ?
    P1 Li2 . 2.571(10) ?
    P2 C10 . 1.900(7) ?
    P2 C14 . 1.910(7) ?
    P2 Li1 . 2.579(10) ?
    P3 C22 . 1.903(6) ?
    P3 C18 . 1.912(6) ?
    P3 Li1 . 2.611(10) ?
    N1 C9 . 1.448(8) ?
    N1 C8 . 1.463(8) ?
    N1 C7 . 1.472(9) ?
    N1 Li2 2_655 2.237(12) ?
    Li1 C1 . 2.208(11) ?
    Li1 C2 . 2.238(11) ?
    Li1 C5 . 2.286(11) ?
    Li1 C3 . 2.314(11) ?
    Li1 C4 . 2.345(11) ?
    Li2 N1 2_645 2.237(12) ?
    Li2 C1 2_645 2.287(11) ?
    Li2 C2 2_645 2.314(12) ?
    Li2 C5 2_645 2.359(12) ?
    Li2 C3 2_645 2.447(12) ?
    Li2 C4 2_645 2.475(12) ?
    C1 C2 . 1.398(9) ?
    C1 C5 . 1.410(9) ?
    C1 C6 . 1.500(9) ?
    C1 Li2 2_655 2.287(11) ?
    C2 C3 . 1.394(10) ?
    C2 Li2 2_655 2.314(12) ?
    C2 H2 . 0.95 ?
    C3 C4 . 1.370(10) ?
    C3 Li2 2_655 2.447(12) ?
    C3 H3 . 0.95 ?
    C4 C5 . 1.390(10) ?
    C4 Li2 2_655 2.475(12) ?
    C4 H4 . 0.95 ?
    C5 Li2 2_655 2.359(12) ?
    C5 H5 . 0.9501 ?
    C6 C7 . 1.533(10) ?
    C6 H6A . 0.97 ?
    C6 H6B . 0.97 ?
    C7 H7A . 0.97 ?
    C7 H7B . 0.97 ?
    C8 H8A . 0.96 ?
    C8 H8B . 0.96 ?
    C8 H8C . 0.96 ?
    C9 H9A . 0.96 ?
    C9 H9B . 0.96 ?
    C9 H9C . 0.96 ?
    C10 C11 . 1.515(10) ?
    C10 C13 . 1.527(10) ?
    C10 C12 . 1.540(10) ?
    C11 H11A . 0.96 ?
    C11 H11B . 0.96 ?
    C11 H11C . 0.96 ?
    C12 H12A . 0.96 ?
    C12 H12B . 0.96 ?
    C12 H12C . 0.96 ?
    C13 H13A . 0.96 ?
    C13 H13B . 0.96 ?
    C13 H13C . 0.96 ?
    C14 C17 . 1.508(10) ?
    C14 C16 . 1.511(10) ?
    C14 C15 . 1.525(12) ?
    C15 H15A . 0.96 ?
    C15 H15B . 0.96 ?
    C15 H15C . 0.96 ?
    C16 H16A . 0.96 ?
    C16 H16B . 0.96 ?
    C16 H16C . 0.96 ?
    C17 H17A . 0.96 ?
    C17 H17B . 0.96 ?
    C17 H17C . 0.96 ?
    C18 C19 . 1.503(10) ?
    C18 C21 . 1.518(11) ?
    C18 C20 . 1.547(9) ?
    C19 H19A . 0.96 ?
    C19 H19B . 0.96 ?
    C19 H19C . 0.96 ?
    C20 H20A . 0.96 ?
    C20 H20B . 0.96 ?
    C20 H20C . 0.96 ?
    C21 H21A . 0.96 ?
    C21 H21B . 0.96 ?
    C21 H21C . 0.96 ?
    C22 C23 . 1.506(9) ?
    C22 C24 . 1.524(9) ?
    C22 C25 . 1.546(9) ?
    C23 H23A . 0.96 ?
    C23 H23B . 0.96 ?
    C23 H23C . 0.96 ?
    C24 H24A . 0.96 ?
    C24 H24B . 0.96 ?
    C24 H24C . 0.96 ?
    C25 H25A . 0.96 ?
    C25 H25B . 0.96 ?
    C25 H25C . 0.96 ?
loop_
    _geom_angle_atom_site_label_1
    _geom_angle_atom_site_label_2
    _geom_angle_atom_site_label_3
    _geom_angle_site_symmetry_1
    _geom_angle_site_symmetry_3
    _geom_angle
    _geom_angle_publ_flag
    P3 P1 P2 . . 95.87(8) ?
    P3 P1 Li2 . . 134.0(2) ?
    P2 P1 Li2 . . 126.9(2) ?
    C10 P2 C14 . . 108.1(3) ?
    C10 P2 P1 . . 107.3(2) ?
    C14 P2 P1 . . 105.1(2) ?
    C10 P2 Li1 . . 125.4(3) ?
    C14 P2 Li1 . . 114.1(3) ?
    P1 P2 Li1 . . 93.8(2) ?
    C22 P3 C18 . . 108.1(3) ?
    C22 P3 P1 . . 106.3(2) ?
    C18 P3 P1 . . 106.83(19) ?
    C22 P3 Li1 . . 117.3(3) ?
    C18 P3 Li1 . . 122.3(3) ?
    P1 P3 Li1 . . 93.0(2) ?
    C9 N1 C8 . . 109.2(5) ?
    C9 N1 C7 . . 110.1(6) ?
    C8 N1 C7 . . 108.6(5) ?
    C9 N1 Li2 . 2_655 110.5(5) ?
    C8 N1 Li2 . 2_655 113.4(5) ?
    C7 N1 Li2 . 2_655 104.9(5) ?
    C1 Li1 C2 . . 36.6(3) ?
    C1 Li1 C5 . . 36.5(3) ?
    C2 Li1 C5 . . 59.6(3) ?
    C1 Li1 C3 . . 60.0(3) ?
    C2 Li1 C3 . . 35.6(3) ?
    C5 Li1 C3 . . 58.2(3) ?
    C1 Li1 C4 . . 59.8(3) ?
    C2 Li1 C4 . . 58.6(3) ?
    C5 Li1 C4 . . 34.9(3) ?
    C3 Li1 C4 . . 34.2(3) ?
    C1 Li1 P2 . . 127.0(5) ?
    C2 Li1 P2 . . 162.6(5) ?
    C5 Li1 P2 . . 111.6(4) ?
    C3 Li1 P2 . . 155.4(5) ?
    C4 Li1 P2 . . 124.1(4) ?
    C1 Li1 P3 . . 132.0(5) ?
    C2 Li1 P3 . . 110.2(4) ?
    C5 Li1 P3 . . 168.4(5) ?
    C3 Li1 P3 . . 117.5(4) ?
    C4 Li1 P3 . . 146.8(5) ?
    P2 Li1 P3 . . 76.7(3) ?
    N1 Li2 C1 2_645 2_645 78.6(4) ?
    N1 Li2 C2 2_645 2_645 96.4(4) ?
    C1 Li2 C2 2_645 2_645 35.4(3) ?
    N1 Li2 C5 2_645 2_645 101.1(4) ?
    C1 Li2 C5 2_645 2_645 35.3(3) ?
    C2 Li2 C5 2_645 2_645 57.5(3) ?
    N1 Li2 C3 2_645 2_645 130.1(5) ?
    C1 Li2 C3 2_645 2_645 57.0(3) ?
    C2 Li2 C3 2_645 2_645 33.9(3) ?
    C5 Li2 C3 2_645 2_645 55.4(3) ?
    N1 Li2 C4 2_645 2_645 133.2(5) ?
    C1 Li2 C4 2_645 2_645 56.8(3) ?
    C2 Li2 C4 2_645 2_645 55.7(3) ?
    C5 Li2 C4 2_645 2_645 33.3(3) ?
    C3 Li2 C4 2_645 2_645 32.3(3) ?
    N1 Li2 P1 2_645 . 109.4(4) ?
    C1 Li2 P1 2_645 . 171.8(5) ?
    C2 Li2 P1 2_645 . 141.5(5) ?
    C5 Li2 P1 2_645 . 138.1(5) ?
    C3 Li2 P1 2_645 . 116.2(4) ?
    C4 Li2 P1 2_645 . 115.0(4) ?
    C2 C1 C5 . . 106.4(6) ?
    C2 C1 C6 . . 127.2(6) ?
    C5 C1 C6 . . 125.9(6) ?
    C2 C1 Li1 . . 72.9(4) ?
    C5 C1 Li1 . . 74.7(4) ?
    C6 C1 Li1 . . 124.3(5) ?
    C2 C1 Li2 . 2_655 73.4(4) ?
    C5 C1 Li2 . 2_655 75.2(4) ?
    C6 C1 Li2 . 2_655 110.3(5) ?
    Li1 C1 Li2 . 2_655 125.3(5) ?
    C3 C2 C1 . . 108.4(6) ?
    C3 C2 Li1 . . 75.2(4) ?
    C1 C2 Li1 . . 70.5(4) ?
    C3 C2 Li2 . 2_655 78.3(5) ?
    C1 C2 Li2 . 2_655 71.2(4) ?
    Li1 C2 Li2 . 2_655 122.6(4) ?
    C3 C2 H2 . . 125.8 ?
    C1 C2 H2 . . 125.8 ?
    Li1 C2 H2 . . 120.3 ?
    Li2 C2 H2 2_655 . 116.6 ?
    C4 C3 C2 . . 108.5(6) ?
    C4 C3 Li1 . . 74.1(4) ?
    C2 C3 Li1 . . 69.2(4) ?
    C4 C3 Li2 . 2_655 75.0(5) ?
    C2 C3 Li2 . 2_655 67.8(4) ?
    Li1 C3 Li2 . 2_655 113.9(4) ?
    C4 C3 H3 . . 125.7 ?
    C2 C3 H3 . . 125.7 ?
    Li1 C3 H3 . . 122.5 ?
    Li2 C3 H3 2_655 . 123.1 ?
    C3 C4 C5 . . 108.2(6) ?
    C3 C4 Li1 . . 71.7(4) ?
    C5 C4 Li1 . . 70.2(4) ?
    C3 C4 Li2 . 2_655 72.7(4) ?
    C5 C4 Li2 . 2_655 68.8(4) ?
    Li1 C4 Li2 . 2_655 111.8(4) ?
    C3 C4 H4 . . 125.9 ?
    C5 C4 H4 . . 125.9 ?
    Li1 C4 H4 . . 123.8 ?
    Li2 C4 H4 2_655 . 124.2 ?
    C4 C5 C1 . . 108.4(6) ?
    C4 C5 Li1 . . 74.9(4) ?
    C1 C5 Li1 . . 68.7(4) ?
    C4 C5 Li2 . 2_655 77.9(5) ?
    C1 C5 Li2 . 2_655 69.5(4) ?
    Li1 C5 Li2 . 2_655 118.5(4) ?
    C4 C5 H5 . . 125.8 ?
    C1 C5 H5 . . 125.8 ?
    Li1 C5 H5 . . 122.3 ?
    Li2 C5 H5 2_655 . 118.5 ?
    C1 C6 C7 . . 110.4(6) ?
    C1 C6 H6A . . 109.6 ?
    C7 C6 H6A . . 109.6 ?
    C1 C6 H6B . . 109.6 ?
    C7 C6 H6B . . 109.6 ?
    H6A C6 H6B . . 108.1 ?
    N1 C7 C6 . . 112.6(6) ?
    N1 C7 H7A . . 109.1 ?
    C6 C7 H7A . . 109.1 ?
    N1 C7 H7B . . 109.1 ?
    C6 C7 H7B . . 109.1 ?
    H7A C7 H7B . . 107.8 ?
    N1 C8 H8A . . 109.5 ?
    N1 C8 H8B . . 109.5 ?
    H8A C8 H8B . . 109.5 ?
    N1 C8 H8C . . 109.5 ?
    H8A C8 H8C . . 109.5 ?
    H8B C8 H8C . . 109.5 ?
    N1 C9 H9A . . 109.5 ?
    N1 C9 H9B . . 109.5 ?
    H9A C9 H9B . . 109.5 ?
    N1 C9 H9C . . 109.5 ?
    H9A C9 H9C . . 109.5 ?
    H9B C9 H9C . . 109.5 ?
    C11 C10 C13 . . 108.5(6) ?
    C11 C10 C12 . . 110.9(6) ?
    C13 C10 C12 . . 106.3(6) ?
    C11 C10 P2 . . 115.4(5) ?
    C13 C10 P2 . . 106.9(4) ?
    C12 C10 P2 . . 108.4(5) ?
    C10 C11 H11A . . 109.5 ?
    C10 C11 H11B . . 109.5 ?
    H11A C11 H11B . . 109.5 ?
    C10 C11 H11C . . 109.5 ?
    H11A C11 H11C . . 109.5 ?
    H11B C11 H11C . . 109.5 ?
    C10 C12 H12A . . 109.5 ?
    C10 C12 H12B . . 109.5 ?
    H12A C12 H12B . . 109.5 ?
    C10 C12 H12C . . 109.5 ?
    H12A C12 H12C . . 109.5 ?
    H12B C12 H12C . . 109.5 ?
    C10 C13 H13A . . 109.5 ?
    C10 C13 H13B . . 109.5 ?
    H13A C13 H13B . . 109.5 ?
    C10 C13 H13C . . 109.5 ?
    H13A C13 H13C . . 109.5 ?
    H13B C13 H13C . . 109.5 ?
    C17 C14 C16 . . 106.8(6) ?
    C17 C14 C15 . . 107.5(7) ?
    C16 C14 C15 . . 109.7(6) ?
    C17 C14 P2 . . 104.9(4) ?
    C16 C14 P2 . . 113.9(5) ?
    C15 C14 P2 . . 113.5(5) ?
    C14 C15 H15A . . 109.5 ?
    C14 C15 H15B . . 109.5 ?
    H15A C15 H15B . . 109.5 ?
    C14 C15 H15C . . 109.5 ?
    H15A C15 H15C . . 109.5 ?
    H15B C15 H15C . . 109.5 ?
    C14 C16 H16A . . 109.5 ?
    C14 C16 H16B . . 109.5 ?
    H16A C16 H16B . . 109.5 ?
    C14 C16 H16C . . 109.5 ?
    H16A C16 H16C . . 109.5 ?
    H16B C16 H16C . . 109.5 ?
    C14 C17 H17A . . 109.5 ?
    C14 C17 H17B . . 109.5 ?
    H17A C17 H17B . . 109.5 ?
    C14 C17 H17C . . 109.5 ?
    H17A C17 H17C . . 109.5 ?
    H17B C17 H17C . . 109.5 ?
    C19 C18 C21 . . 111.0(7) ?
    C19 C18 C20 . . 110.5(6) ?
    C21 C18 C20 . . 105.2(6) ?
    C19 C18 P3 . . 113.9(5) ?
    C21 C18 P3 . . 103.9(4) ?
    C20 C18 P3 . . 111.8(4) ?
    C18 C19 H19A . . 109.5 ?
    C18 C19 H19B . . 109.5 ?
    H19A C19 H19B . . 109.5 ?
    C18 C19 H19C . . 109.5 ?
    H19A C19 H19C . . 109.5 ?
    H19B C19 H19C . . 109.5 ?
    C18 C20 H20A . . 109.5 ?
    C18 C20 H20B . . 109.5 ?
    H20A C20 H20B . . 109.5 ?
    C18 C20 H20C . . 109.5 ?
    H20A C20 H20C . . 109.5 ?
    H20B C20 H20C . . 109.5 ?
    C18 C21 H21A . . 109.5 ?
    C18 C21 H21B . . 109.5 ?
    H21A C21 H21B . . 109.5 ?
    C18 C21 H21C . . 109.5 ?
    H21A C21 H21C . . 109.5 ?
    H21B C21 H21C . . 109.5 ?
    C23 C22 C24 . . 108.9(6) ?
    C23 C22 C25 . . 106.7(6) ?
    C24 C22 C25 . . 110.2(5) ?
    C23 C22 P3 . . 106.5(4) ?
    C24 C22 P3 . . 115.4(5) ?
    C25 C22 P3 . . 108.8(5) ?
    C22 C23 H23A . . 109.5 ?
    C22 C23 H23B . . 109.5 ?
    H23A C23 H23B . . 109.5 ?
    C22 C23 H23C . . 109.5 ?
    H23A C23 H23C . . 109.5 ?
    H23B C23 H23C . . 109.5 ?
    C22 C24 H24A . . 109.5 ?
    C22 C24 H24B . . 109.5 ?
    H24A C24 H24B . . 109.5 ?
    C22 C24 H24C . . 109.5 ?
    H24A C24 H24C . . 109.5 ?
    H24B C24 H24C . . 109.5 ?
    C22 C25 H25A . . 109.5 ?
    C22 C25 H25B . . 109.5 ?
    H25A C25 H25B . . 109.5 ?
    C22 C25 H25C . . 109.5 ?
    H25A C25 H25C . . 109.5 ?
    H25B C25 H25C . . 109.5 ?
loop_
    _geom_torsion_atom_site_label_1
    _geom_torsion_atom_site_label_2
    _geom_torsion_atom_site_label_3
    _geom_torsion_atom_site_label_4
    _geom_torsion_site_symmetry_1
    _geom_torsion_site_symmetry_2
    _geom_torsion_site_symmetry_3
    _geom_torsion_site_symmetry_4
    _geom_torsion
    _geom_torsion_publ_flag
    P3 P1 P2 C10 . . . . -122.7(2) ?
    Li2 P1 P2 C10 . . . . 39.2(4) ?
    P3 P1 P2 C14 . . . . 122.5(2) ?
    Li2 P1 P2 C14 . . . . -75.6(4) ?
    P3 P1 P2 Li1 . . . . 6.3(2) ?
    Li2 P1 P2 Li1 . . . . 168.2(4) ?
    P2 P1 P3 C22 . . . . -125.8(2) ?
    Li2 P1 P3 C22 . . . . 74.4(4) ?
    P2 P1 P3 C18 . . . . 118.9(2) ?
    Li2 P1 P3 C18 . . . . -40.9(4) ?
    P2 P1 P3 Li1 . . . . -6.2(2) ?
    Li2 P1 P3 Li1 . . . . -166.0(4) ?
    C10 P2 Li1 C1 . . . . -24.0(7) ?
    C14 P2 Li1 C1 . . . . 113.2(5) ?
    P1 P2 Li1 C1 . . . . -138.4(5) ?
    C10 P2 Li1 C2 . . . . -6.4(17) ?
    C14 P2 Li1 C2 . . . . 130.8(15) ?
    P1 P2 Li1 C2 . . . . -120.8(16) ?
    C10 P2 Li1 C5 . . . . -62.4(5) ?
    C14 P2 Li1 C5 . . . . 74.8(5) ?
    P1 P2 Li1 C5 . . . . -176.7(4) ?
    C10 P2 Li1 C3 . . . . -122.4(11) ?
    C14 P2 Li1 C3 . . . . 14.8(13) ?
    P1 P2 Li1 C3 . . . . 123.2(12) ?
    C10 P2 Li1 C4 . . . . -99.5(6) ?
    C14 P2 Li1 C4 . . . . 37.7(6) ?
    P1 P2 Li1 C4 . . . . 146.1(5) ?
    C10 P2 Li1 P3 . . . . 109.1(3) ?
    C14 P2 Li1 P3 . . . . -113.7(3) ?
    P1 P2 Li1 P3 . . . . -5.3(2) ?
    C22 P3 Li1 C1 . . . . -116.3(6) ?
    C18 P3 Li1 C1 . . . . 21.5(7) ?
    P1 P3 Li1 C1 . . . . 133.6(6) ?
    C22 P3 Li1 C2 . . . . -81.3(5) ?
    C18 P3 Li1 C2 . . . . 56.5(5) ?
    P1 P3 Li1 C2 . . . . 168.6(4) ?
    C22 P3 Li1 C5 . . . . -108(2) ?
    C18 P3 Li1 C5 . . . . 30(3) ?
    P1 P3 Li1 C5 . . . . 142(2) ?
    C22 P3 Li1 C3 . . . . -43.1(6) ?
    C18 P3 Li1 C3 . . . . 94.7(5) ?
    P1 P3 Li1 C3 . . . . -153.2(4) ?
    C22 P3 Li1 C4 . . . . -18.3(10) ?
    C18 P3 Li1 C4 . . . . 119.5(8) ?
    P1 P3 Li1 C4 . . . . -128.4(8) ?
    C22 P3 Li1 P2 . . . . 115.4(3) ?
    C18 P3 Li1 P2 . . . . -106.8(3) ?
    P1 P3 Li1 P2 . . . . 5.3(2) ?
    P3 P1 Li2 N1 . . . 2_645 -101.3(4) ?
    P2 P1 Li2 N1 . . . 2_645 104.1(4) ?
    P3 P1 Li2 C2 . . . 2_645 129.4(7) ?
    P2 P1 Li2 C2 . . . 2_645 -25.2(9) ?
    P3 P1 Li2 C5 . . . 2_645 33.1(9) ?
    P2 P1 Li2 C5 . . . 2_645 -121.5(6) ?
    P3 P1 Li2 C3 . . . 2_645 99.6(5) ?
    P2 P1 Li2 C3 . . . 2_645 -55.0(6) ?
    P3 P1 Li2 C4 . . . 2_645 63.7(6) ?
    P2 P1 Li2 C4 . . . 2_645 -91.0(5) ?
    C5 Li1 C1 C2 . . . . -112.9(6) ?
    C3 Li1 C1 C2 . . . . -37.1(4) ?
    C4 Li1 C1 C2 . . . . -76.8(4) ?
    P2 Li1 C1 C2 . . . . 171.2(6) ?
    P3 Li1 C1 C2 . . . . 64.3(6) ?
    C2 Li1 C1 C5 . . . . 112.9(6) ?
    C3 Li1 C1 C5 . . . . 75.8(4) ?
    C4 Li1 C1 C5 . . . . 36.1(4) ?
    P2 Li1 C1 C5 . . . . -75.8(6) ?
    P3 Li1 C1 C5 . . . . 177.2(7) ?
    C2 Li1 C1 C6 . . . . -123.8(8) ?
    C5 Li1 C1 C6 . . . . 123.3(7) ?
    C3 Li1 C1 C6 . . . . -160.9(7) ?
    C4 Li1 C1 C6 . . . . 159.4(7) ?
    P2 Li1 C1 C6 . . . . 47.5(9) ?
    P3 Li1 C1 C6 . . . . -59.5(9) ?
    C2 Li1 C1 Li2 . . . 2_655 54.2(5) ?
    C5 Li1 C1 Li2 . . . 2_655 -58.8(6) ?
    C3 Li1 C1 Li2 . . . 2_655 17.1(5) ?
    C4 Li1 C1 Li2 . . . 2_655 -22.7(5) ?
    P2 Li1 C1 Li2 . . . 2_655 -134.6(5) ?
    P3 Li1 C1 Li2 . . . 2_655 118.5(6) ?
    C5 C1 C2 C3 . . . . -1.6(6) ?
    C6 C1 C2 C3 . . . . -173.4(6) ?
    Li1 C1 C2 C3 . . . . 66.2(5) ?
    Li2 C1 C2 C3 2_655 . . . -70.2(5) ?
    C5 C1 C2 Li1 . . . . -67.8(5) ?
    C6 C1 C2 Li1 . . . . 120.4(7) ?
    Li2 C1 C2 Li1 2_655 . . . -136.4(4) ?
    C5 C1 C2 Li2 . . . 2_655 68.5(5) ?
    C6 C1 C2 Li2 . . . 2_655 -103.2(7) ?
    Li1 C1 C2 Li2 . . . 2_655 136.4(4) ?
    C1 Li1 C2 C3 . . . . -116.1(6) ?
    C5 Li1 C2 C3 . . . . -76.7(5) ?
    C4 Li1 C2 C3 . . . . -35.8(4) ?
    P2 Li1 C2 C3 . . . . -140.1(16) ?
    P3 Li1 C2 C3 . . . . 109.4(5) ?
    C5 Li1 C2 C1 . . . . 39.5(4) ?
    C3 Li1 C2 C1 . . . . 116.1(6) ?
    C4 Li1 C2 C1 . . . . 80.4(4) ?
    P2 Li1 C2 C1 . . . . -23.9(16) ?
    P3 Li1 C2 C1 . . . . -134.5(5) ?
    C1 Li1 C2 Li2 . . . 2_655 -50.9(5) ?
    C5 Li1 C2 Li2 . . . 2_655 -11.4(5) ?
    C3 Li1 C2 Li2 . . . 2_655 65.3(6) ?
    C4 Li1 C2 Li2 . . . 2_655 29.5(5) ?
    P2 Li1 C2 Li2 . . . 2_655 -74.8(17) ?
    P3 Li1 C2 Li2 . . . 2_655 174.6(4) ?
    C1 C2 C3 C4 . . . . 1.0(7) ?
    Li1 C2 C3 C4 . . . . 64.2(5) ?
    Li2 C2 C3 C4 2_655 . . . -64.4(5) ?
    C1 C2 C3 Li1 . . . . -63.1(5) ?
    Li2 C2 C3 Li1 2_655 . . . -128.6(4) ?
    C1 C2 C3 Li2 . . . 2_655 65.5(5) ?
    Li1 C2 C3 Li2 . . . 2_655 128.6(4) ?
    C1 Li1 C3 C4 . . . . -79.3(5) ?
    C2 Li1 C3 C4 . . . . -117.5(6) ?
    C5 Li1 C3 C4 . . . . -36.5(4) ?
    P2 Li1 C3 C4 . . . . 35.0(12) ?
    P3 Li1 C3 C4 . . . . 155.9(6) ?
    C1 Li1 C3 C2 . . . . 38.2(4) ?
    C5 Li1 C3 C2 . . . . 81.0(4) ?
    C4 Li1 C3 C2 . . . . 117.5(6) ?
    P2 Li1 C3 C2 . . . . 152.5(12) ?
    P3 Li1 C3 C2 . . . . -86.6(5) ?
    C1 Li1 C3 Li2 . . . 2_655 -14.2(5) ?
    C2 Li1 C3 Li2 . . . 2_655 -52.4(5) ?
    C5 Li1 C3 Li2 . . . 2_655 28.6(5) ?
    C4 Li1 C3 Li2 . . . 2_655 65.1(5) ?
    P2 Li1 C3 Li2 . . . 2_655 100.1(12) ?
    P3 Li1 C3 Li2 . . . 2_655 -139.0(5) ?
    C2 C3 C4 C5 . . . . 0.0(7) ?
    Li1 C3 C4 C5 . . . . 61.0(5) ?
    Li2 C3 C4 C5 2_655 . . . -59.9(5) ?
    C2 C3 C4 Li1 . . . . -61.0(5) ?
    Li2 C3 C4 Li1 2_655 . . . -120.9(4) ?
    C2 C3 C4 Li2 . . . 2_655 59.8(5) ?
    Li1 C3 C4 Li2 . . . 2_655 120.9(4) ?
    C1 Li1 C4 C3 . . . . 80.2(4) ?
    C2 Li1 C4 C3 . . . . 37.3(4) ?
    C5 Li1 C4 C3 . . . . 118.0(6) ?
    P2 Li1 C4 C3 . . . . -163.3(6) ?
    P3 Li1 C4 C3 . . . . -41.4(9) ?
    C1 Li1 C4 C5 . . . . -37.8(4) ?
    C2 Li1 C4 C5 . . . . -80.7(5) ?
    C3 Li1 C4 C5 . . . . -118.0(6) ?
    P2 Li1 C4 C5 . . . . 78.7(6) ?
    P3 Li1 C4 C5 . . . . -159.4(9) ?
    C1 Li1 C4 Li2 . . . 2_655 18.2(4) ?
    C2 Li1 C4 Li2 . . . 2_655 -24.7(4) ?
    C5 Li1 C4 Li2 . . . 2_655 56.0(5) ?
    C3 Li1 C4 Li2 . . . 2_655 -62.0(5) ?
    P2 Li1 C4 Li2 . . . 2_655 134.8(5) ?
    P3 Li1 C4 Li2 . . . 2_655 -103.4(9) ?
    C3 C4 C5 C1 . . . . -1.0(7) ?
    Li1 C4 C5 C1 . . . . 60.9(5) ?
    Li2 C4 C5 C1 2_655 . . . -63.4(5) ?
    C3 C4 C5 Li1 . . . . -61.9(5) ?
    Li2 C4 C5 Li1 2_655 . . . -124.3(4) ?
    C3 C4 C5 Li2 . . . 2_655 62.4(5) ?
    Li1 C4 C5 Li2 . . . 2_655 124.3(4) ?
    C2 C1 C5 C4 . . . . 1.6(7) ?
    C6 C1 C5 C4 . . . . 173.5(6) ?
    Li1 C1 C5 C4 . . . . -64.9(5) ?
    Li2 C1 C5 C4 2_655 . . . 68.9(5) ?
    C2 C1 C5 Li1 . . . . 66.5(5) ?
    C6 C1 C5 Li1 . . . . -121.6(6) ?
    Li2 C1 C5 Li1 2_655 . . . 133.8(4) ?
    C2 C1 C5 Li2 . . . 2_655 -67.3(5) ?
    C6 C1 C5 Li2 . . . 2_655 104.6(7) ?
    Li1 C1 C5 Li2 . . . 2_655 -133.8(4) ?
    C1 Li1 C5 C4 . . . . 117.2(6) ?
    C2 Li1 C5 C4 . . . . 77.6(5) ?
    C3 Li1 C5 C4 . . . . 35.7(4) ?
    P2 Li1 C5 C4 . . . . -119.2(5) ?
    P3 Li1 C5 C4 . . . . 107(2) ?
    C2 Li1 C5 C1 . . . . -39.6(4) ?
    C3 Li1 C5 C1 . . . . -81.4(4) ?
    C4 Li1 C5 C1 . . . . -117.2(6) ?
    P2 Li1 C5 C1 . . . . 123.7(5) ?
    P3 Li1 C5 C1 . . . . -10(2) ?
    C1 Li1 C5 Li2 . . . 2_655 50.3(5) ?
    C2 Li1 C5 Li2 . . . 2_655 10.7(5) ?
    C3 Li1 C5 Li2 . . . 2_655 -31.1(5) ?
    C4 Li1 C5 Li2 . . . 2_655 -66.8(5) ?
    P2 Li1 C5 Li2 . . . 2_655 174.0(4) ?
    P3 Li1 C5 Li2 . . . 2_655 40(3) ?
    C2 C1 C6 C7 . . . . 103.9(8) ?
    C5 C1 C6 C7 . . . . -66.4(9) ?
    Li1 C1 C6 C7 . . . . -162.1(6) ?
    Li2 C1 C6 C7 2_655 . . . 19.7(8) ?
    C9 N1 C7 C6 . . . . -66.8(8) ?
    C8 N1 C7 C6 . . . . 173.6(6) ?
    Li2 N1 C7 C6 2_655 . . . 52.1(8) ?
    C1 C6 C7 N1 . . . . -49.6(9) ?
    C14 P2 C10 C11 . . . . 47.7(6) ?
    P1 P2 C10 C11 . . . . -65.1(5) ?
    Li1 P2 C10 C11 . . . . -173.0(5) ?
    C14 P2 C10 C13 . . . . 168.4(5) ?
    P1 P2 C10 C13 . . . . 55.6(5) ?
    Li1 P2 C10 C13 . . . . -52.3(6) ?
    C14 P2 C10 C12 . . . . -77.4(6) ?
    P1 P2 C10 C12 . . . . 169.8(5) ?
    Li1 P2 C10 C12 . . . . 61.9(6) ?
    C10 P2 C14 C17 . . . . 164.2(5) ?
    P1 P2 C14 C17 . . . . -81.5(5) ?
    Li1 P2 C14 C17 . . . . 19.8(6) ?
    C10 P2 C14 C16 . . . . 47.7(6) ?
    P1 P2 C14 C16 . . . . 162.0(5) ?
    Li1 P2 C14 C16 . . . . -96.6(6) ?
    C10 P2 C14 C15 . . . . -78.7(6) ?
    P1 P2 C14 C15 . . . . 35.6(6) ?
    Li1 P2 C14 C15 . . . . 136.9(5) ?
    C22 P3 C18 C19 . . . . -75.4(6) ?
    P1 P3 C18 C19 . . . . 38.6(6) ?
    Li1 P3 C18 C19 . . . . 143.5(5) ?
    C22 P3 C18 C21 . . . . 163.7(5) ?
    P1 P3 C18 C21 . . . . -82.2(5) ?
    Li1 P3 C18 C21 . . . . 22.6(6) ?
    C22 P3 C18 C20 . . . . 50.8(6) ?
    P1 P3 C18 C20 . . . . 164.8(5) ?
    Li1 P3 C18 C20 . . . . -90.3(6) ?
    C18 P3 C22 C23 . . . . 170.0(4) ?
    P1 P3 C22 C23 . . . . 55.6(5) ?
    Li1 P3 C22 C23 . . . . -46.7(6) ?
    C18 P3 C22 C24 . . . . 49.0(6) ?
    P1 P3 C22 C24 . . . . -65.4(5) ?
    Li1 P3 C22 C24 . . . . -167.6(5) ?
    C18 P3 C22 C25 . . . . -75.4(5) ?
    P1 P3 C22 C25 . . . . 170.2(4) ?
    Li1 P3 C22 C25 . . . . 68.0(5) ?
