# Supplementary material for: catena-Poly[{μ-η5:η5-1-[2-(dimethyl­amino)­ethyl-κN]cyclo­penta­dien­yl}-lithium(I)-(μ-1,1,3,3-tetra-tert-butyl­triphosphane-κ3 P 2:P 1,P 3)lithium(I)]
Source: Acta Crystallogr Sect E Struct Rep Online. 2010 Oct 13;66(Pt 11):m1403. doi: 10.1107/S1600536810039759 (PMC3009353; doi:10.1107/S1600536810039759)
Supplement: Supplementary file 2 [file e-66-m1403-Isup2.hkl]

#
# h,k,l, Fc-squared, Fo-squared, sigma(Fo-squared) and status flag
#
data_I
_shelx_title ' raf35 in P2(1)/ New: P21/c'
_shelx_refln_list_code          4
_shelx_F_calc_maximum      260.49
_exptl_crystal_F_000      1032.00
_reflns_d_resolution_high  0.8378
 
loop_
 _symmetry_equiv_pos_as_xyz
 'x, y, z'
 '-x, y+1/2, -z+1/2'
 '-x, -y, -z'
 'x, -y-1/2, z-1/2'
 
_cell_length_a     8.9063
_cell_length_b    18.8522
_cell_length_c    19.3934
_cell_angle_alpha  90.000
_cell_angle_beta  115.314
_cell_angle_gamma  90.000
 
_shelx_F_squared_multiplier     1.000
 
loop_
 _refln_index_h
 _refln_index_k
 _refln_index_l
 _refln_F_squared_calc
 _refln_F_squared_meas
 _refln_F_squared_sigma
 _refln_observed_status
   2   0   0    10342.30    13771.22    470.26 o
   3   0   0     9974.27     8676.40     82.32 o
   4   0   0      433.28      532.60     18.76 o
   5   0   0     2436.90     2360.84     99.19 o
   6   0   0     1897.09     1875.86     60.63 o
   7   0   0      778.68      814.19     38.16 o
   8   0   0       15.33       16.06     33.21 o
   9   0   0       31.56      -16.83     38.73 o
   2   1   0     3005.44     3364.76    156.73 o
   3   1   0      515.17     1135.82     85.53 o
   4   1   0     1452.12     1193.76     41.45 o
   5   1   0      401.87      308.24     13.10 o
   6   1   0      829.59      869.15     43.68 o
   7   1   0       26.29       15.93     13.58 o
   8   1   0       49.78       68.24     24.39 o
   9   1   0        1.59      -27.39     27.39 o
   1   2   0      205.98      187.45     37.97 o
   2   2   0     2045.43     1699.49     53.77 o
   3   2   0     3796.49     4975.73    314.90 o
   4   2   0      222.57      242.83      9.11 o
   5   2   0      624.12      690.67     42.04 o
   6   2   0       10.44       37.49     11.71 o
   7   2   0      233.68      215.01     14.34 o
   8   2   0       10.43       60.94     25.00 o
   9   2   0       10.39      -26.97     27.50 o
   1   3   0      246.18      380.33     74.12 o
   2   3   0    11885.10    13623.11   1268.77 o
   3   3   0      596.40     1101.14    134.60 o
   4   3   0       15.33        1.87      8.81 o
   5   3   0     2176.57     2045.66     69.86 o
   6   3   0      262.19      307.00     15.71 o
   7   3   0        8.19      -13.41     13.41 o
   8   3   0       40.90      -16.37     24.45 o
   9   3   0       49.81       27.43     28.10 o
   1   4   0    13057.19    12289.99    352.56 o
   2   4   0     8906.42     8700.86    369.33 o
   3   4   0       21.07       55.66     26.25 o
   4   4   0      134.59      190.48     18.30 o
   5   4   0       35.08       20.32     10.05 o
   6   4   0     1304.41     1395.09     54.87 o
   7   4   0      136.40      114.26     22.20 o
   8   4   0       22.27       22.16     24.55 o
   9   4   0       56.02       10.13     27.23 o
   1   5   0      183.33      286.79      8.92 o
   2   5   0      167.68       97.75      8.12 o
   3   5   0      220.79      144.53      8.62 o
   4   5   0      513.55      477.28     30.93 o
   5   5   0       10.74       -3.17     10.35 o
   6   5   0        0.93       14.33     14.35 o
   7   5   0       26.61       10.82     16.63 o
   8   5   0       17.88      -12.08     17.49 o
   9   5   0      193.84      197.65     31.59 o
   1   6   0     4875.71     3808.47     21.21 o
   2   6   0      886.18      666.69     33.74 o
   3   6   0      111.56      178.61     35.06 o
   4   6   0      211.42      226.81     21.92 o
   5   6   0       70.06      196.71     37.05 o
   6   6   0      164.17      208.40     12.56 o
   7   6   0       98.98       52.24     18.98 o
   8   6   0        5.67      -17.48     17.48 o
   9   6   0      114.83      145.72     28.73 o
   1   7   0       41.89      204.41      9.54 o
   2   7   0     2625.25     3402.73    271.15 o
   3   7   0     1576.12     1408.54     64.50 o
   4   7   0      229.50      202.28     10.20 o
   5   7   0       37.53       29.37     11.47 o
   6   7   0      282.57      277.85     18.14 o
   7   7   0        0.05       -8.47     15.55 o
   8   7   0        3.62      -18.32     18.32 o
   9   7   0      115.34       83.82     28.32 o
   1   8   0     3265.54     2843.55     19.43 o
   2   8   0     4832.65     3953.95    221.79 o
   3   8   0     3457.83     3466.28     60.28 o
   4   8   0      123.91      151.27     10.12 o
   5   8   0      146.93      147.86     11.06 o
   6   8   0      461.77      528.16     25.91 o
   7   8   0       81.38       75.51     15.99 o
   8   8   0       52.85       38.00     20.94 o
   1   9   0     2127.58     1819.06     17.04 o
   2   9   0      364.01      312.92     11.73 o
   3   9   0      671.96      671.79     14.09 o
   4   9   0     1410.83     1272.61     24.38 o
   5   9   0      117.17      126.20     22.01 o
   6   9   0       16.82       18.52     23.13 o
   7   9   0        7.78       -6.01     15.75 o
   8   9   0        0.08      -19.62     19.62 o
   1  10   0     3924.40     3726.54     22.63 o
   2  10   0      215.23     1222.05    141.96 o
   3  10   0       16.13      132.32     24.21 o
   4  10   0       63.34       58.05     10.21 o
   5  10   0       57.22       50.99     13.16 o
   6  10   0     1192.46     1201.73     54.00 o
   7  10   0      681.62      598.56     19.19 o
   8  10   0       97.03       77.32     20.54 o
   1  11   0      759.49      460.32     10.78 o
   2  11   0      393.67      262.91     30.68 o
   3  11   0      337.81      241.79      8.97 o
   4  11   0      104.30       94.08     11.18 o
   5  11   0     1225.39     1249.46     79.94 o
   6  11   0        5.91        5.10     15.30 o
   7  11   0        0.26       24.86     29.11 o
   8  11   0      181.76      207.64     41.79 o
   1  12   0      293.20      173.74      9.33 o
   2  12   0       13.01       71.45     15.73 o
   3  12   0     1846.48     1598.51     42.41 o
   4  12   0       41.44       45.51     19.61 o
   5  12   0      126.79      108.07     20.14 o
   6  12   0       54.35       67.32     23.85 o
   7  12   0       82.28      120.10     22.51 o
   8  12   0       44.92       82.42     32.03 o
   2  13   0     2890.50     2531.96    186.07 o
   3  13   0      129.20      103.16     13.32 o
   4  13   0     1738.94     1999.79     43.47 o
   5  13   0      752.23      774.19     31.83 o
   6  13   0      265.61      244.64     30.32 o
   7  13   0        1.54        8.32     33.52 o
   2  14   0      185.52      430.50     67.37 o
   3  14   0      695.62      569.47     29.14 o
   4  14   0      516.56      488.30     44.25 o
   5  14   0      448.95      486.28     30.39 o
   6  14   0     1034.38     1102.73     44.04 o
   7  14   0      348.87      360.17     23.61 o
   2  15   0     1038.55      810.44    138.38 o
   3  15   0       86.28       43.30     14.02 o
   4  15   0        1.58      -14.64     14.64 o
   5  15   0       90.27       72.23     14.71 o
   6  15   0        6.97       -3.37     20.00 o
   7  15   0       41.26       42.30     19.15 o
   2  16   0      391.25      482.72     90.34 o
   3  16   0        0.80      582.73    183.54 o
   4  16   0       58.79      190.05     88.07 o
   5  16   0       80.47       73.01     18.08 o
   6  16   0      553.98      571.70     32.66 o
   2  17   0      751.25      693.75     22.85 o
   3  17   0       68.10       71.96     17.66 o
   4  17   0       76.86       57.60     21.27 o
   5  17   0      700.13      810.32     37.00 o
   6  17   0      640.87      716.45     33.28 o
   1  18   0      550.90      332.57     28.73 o
   2  18   0       76.37      183.61     35.21 o
   3  18   0       65.38       48.06     22.99 o
   4  18   0      205.97      191.84     19.40 o
   5  18   0      291.25      274.93     30.10 o
   1  19   0      194.86      209.37     27.09 o
   2  19   0      218.04      290.66     21.52 o
   3  19   0        3.63       19.72     10.85 o
   4  19   0       28.33       -1.61     20.42 o
   5  19   0        1.29        6.00     28.94 o
   1  20   0      106.58       55.25     21.49 o
   2  20   0       18.01       85.73     22.62 o
   3  20   0       53.02      263.33     51.90 o
   4  20   0        4.90      -19.68     22.89 o
   1  21   0      115.98       43.73     31.20 o
   2  21   0      139.93       58.68     19.47 o
   3  21   0      112.86       90.90     40.82 o
   1  22   0       70.40       15.32     23.25 o
   2  22   0      251.03      133.70     31.21 o
  -9   1   1      118.10       52.22     26.66 o
  -8   1   1       24.07       50.15     23.84 o
  -7   1   1        5.63       48.08     24.23 o
  -6   1   1      325.74      350.95     15.60 o
  -5   1   1      239.92      236.35     11.83 o
  -4   1   1      616.97      525.50     27.73 o
  -3   1   1     9472.65    11811.24    639.48 o
   1   1   1     1937.85     2555.65     63.98 o
   2   1   1    12368.53    12548.07    411.81 o
   3   1   1      407.99      314.20     39.77 o
   4   1   1     6769.38     6250.90     64.60 o
   5   1   1     3593.67     3376.61    144.20 o
   6   1   1      389.15      357.81     23.68 o
   7   1   1       15.29       -3.69     21.71 o
   8   1   1       65.05       26.94     24.89 o
   9   1   1       49.99       -3.54     28.76 o
  -9   2   1       17.17       10.10     26.58 o
  -8   2   1      972.09     1023.04     30.00 o
  -7   2   1     2272.48     2379.55     76.12 o
  -6   2   1     1796.98     1610.00    119.68 o
  -5   2   1       16.06       40.96      7.63 o
  -4   2   1      812.28      828.72     36.54 o
  -3   2   1      500.00      452.90     43.52 o
   0   2   1     8476.87     9531.36    282.07 o
   1   2   1      716.80      598.54     27.82 o
   2   2   1      974.06      950.64     50.68 o
   3   2   1     5084.03     5134.68    156.79 o
   4   2   1      363.93      316.08     22.88 o
   5   2   1        0.98       54.29     17.18 o
   6   2   1      731.85      814.23     58.23 o
   7   2   1      156.84      125.72     16.99 o
   8   2   1       23.04      -12.14     24.66 o
   9   2   1       78.20       58.54     29.13 o
  -9   3   1       10.51       56.69     26.90 o
  -8   3   1        1.57       23.94     23.76 o
  -7   3   1        0.51       30.25     17.06 o
  -6   3   1       93.46      115.58     12.20 o
  -5   3   1      170.00      291.06     24.59 o
  -4   3   1      949.84      924.51     23.93 o
  -3   3   1     5947.94     5122.63    146.27 o
   0   3   1     1240.01     1343.31     95.80 o
   1   3   1     1785.08     1893.18     85.59 o
   2   3   1     1759.39     1398.50     62.67 o
   3   3   1     5249.25     5465.72    124.22 o
   4   3   1     5887.72     6048.81    159.55 o
   5   3   1        3.95       -8.65     10.76 o
   6   3   1        1.99      -15.22     15.22 o
   7   3   1       64.59       78.82     16.83 o
   8   3   1       50.46       -2.88     24.51 o
   9   3   1      494.81      619.18     33.05 o
  -9   4   1      141.51      182.40     28.31 o
  -8   4   1       26.44       11.41     24.03 o
  -7   4   1      130.17      135.69     23.95 o
  -6   4   1      228.37      192.35     12.99 o
  -5   4   1      220.41      212.67     12.78 o
  -4   4   1      163.30      239.63     46.59 o
  -3   4   1     2493.58     3103.51    360.00 o
   0   4   1     7533.96     8566.08    888.21 o
   1   4   1     7005.78     8042.68    205.67 o
   2   4   1     2886.35     2651.89     61.16 o
   3   4   1        1.19       -6.51      9.01 o
   4   4   1      387.42      389.61     10.48 o
   5   4   1      763.26      862.81     26.49 o
   6   4   1      216.60      169.13     18.54 o
   7   4   1       12.84      -11.53     16.62 o
   8   4   1      350.16      383.04     27.75 o
   9   4   1       28.61       62.76     29.38 o
  -9   5   1       16.43        0.70     37.57 o
  -8   5   1       81.70       36.96     17.19 o
  -7   5   1       79.84      100.67     27.43 o
  -6   5   1      899.21     1005.35     32.30 o
  -5   5   1       78.76       99.38      9.44 o
  -4   5   1     1231.55      998.84     14.89 o
  -3   5   1     1788.25     1552.11     78.92 o
   0   5   1      102.95      106.40     15.01 o
   1   5   1      367.95      236.87     13.03 o
   2   5   1      115.55     1000.73    208.68 o
   3   5   1       14.11        7.41     22.29 o
   4   5   1      891.65      806.91     15.19 o
   5   5   1      827.46      802.79     23.42 o
   6   5   1      603.16      481.73     43.65 o
   7   5   1       52.78        9.24     16.65 o
   8   5   1       59.72       68.68     23.51 o
   9   5   1       66.33       93.43     36.88 o
  -9   6   1       65.21       62.31     26.91 o
  -8   6   1       42.50       -7.48     17.76 o
  -7   6   1      194.15      227.25     14.81 o
  -6   6   1      892.71     1021.37     20.41 o
  -5   6   1      289.38      180.58     25.34 o
  -4   6   1       43.80       53.75      9.59 o
  -3   6   1       70.49      133.76     31.22 o
   1   6   1        4.07      341.95     45.45 o
   2   6   1        2.59       74.50     20.47 o
   3   6   1      701.52      813.52     20.11 o
   4   6   1      142.06      175.95     17.92 o
   5   6   1     1537.60     1424.69     55.58 o
   6   6   1        1.41       12.35     13.82 o
   7   6   1      185.41      160.18     26.25 o
   8   6   1       82.02       80.51     19.57 o
   9   6   1       24.93       45.74     29.77 o
  -9   7   1       14.00      -10.43     27.28 o
  -8   7   1        0.15      -23.40     23.40 o
  -7   7   1       87.78       63.97     15.22 o
  -6   7   1      184.64      205.95     25.36 o
  -5   7   1      302.94      307.54     11.58 o
  -4   7   1      447.73      344.37     10.53 o
  -3   7   1      148.72       87.26     11.88 o
   1   7   1      981.83      636.36     31.60 o
   2   7   1     2646.53     2551.78     82.16 o
   3   7   1     5785.92     5560.82    154.90 o
   4   7   1       59.17       81.63     32.12 o
   5   7   1       94.87       79.97     11.94 o
   6   7   1       34.29       32.81     14.48 o
   7   7   1       13.23      -17.01     17.95 o
   8   7   1       24.99       13.55     19.46 o
  -9   8   1        7.35        1.18     26.85 o
  -8   8   1       66.41       61.54     16.83 o
  -7   8   1      337.74      290.41     16.37 o
  -6   8   1       29.18       19.97     13.42 o
  -5   8   1        4.79       -2.12     11.11 o
  -4   8   1     1435.99     1268.40     13.94 o
  -3   8   1       21.45      103.43     18.11 o
  -2   8   1        3.32      158.37     12.18 o
   1   8   1     3764.97     3007.09    253.08 o
   2   8   1     1106.67      848.37     16.41 o
   3   8   1       22.76       22.74      8.87 o
   4   8   1       90.60       50.21     11.07 o
   5   8   1      977.33      906.80     34.46 o
   6   8   1        2.10      -13.09     14.83 o
   7   8   1       47.57       40.49     16.64 o
   8   8   1       68.30       52.32     28.87 o
  -8   9   1       58.66       88.91     19.38 o
  -7   9   1       48.39       75.86     27.50 o
  -6   9   1      406.15      387.60     20.17 o
  -5   9   1     1043.28     1090.14     48.79 o
  -4   9   1      147.46      162.99      9.42 o
  -3   9   1      459.08      289.04     13.14 o
  -2   9   1     6482.91     3978.11     26.65 o
   1   9   1      372.02      399.24     39.23 o
   2   9   1     2719.67     2168.72     72.29 o
   3   9   1       38.77       57.57      8.27 o
   4   9   1      244.48      269.04     17.95 o
   5   9   1       51.04       49.89     12.87 o
   6   9   1       91.00       98.92     14.99 o
   7   9   1      170.81      180.57     17.41 o
   8   9   1      131.52       73.44     32.35 o
  -8  10   1       13.08       27.59     21.74 o
  -7  10   1       72.77       72.85     27.38 o
  -6  10   1      191.63      147.00     13.51 o
  -5  10   1      242.21      352.84     45.39 o
  -4  10   1      240.67      190.94     17.95 o
  -3  10   1      299.40      171.26     34.95 o
  -2  10   1      978.17      678.84     14.64 o
   1  10   1       61.67      193.54     45.76 o
   2  10   1       78.44      180.42     20.78 o
   3  10   1      139.61       64.23      8.36 o
   4  10   1      947.67      853.29     42.32 o
   5  10   1      993.49     1110.64     18.08 o
   6  10   1       14.13       25.16     23.31 o
   7  10   1       61.48       36.00     17.34 o
   8  10   1      199.11      200.58     29.93 o
  -8  11   1       61.43       52.24     25.03 o
  -7  11   1      316.99      304.52     20.75 o
  -6  11   1      104.33       81.59     13.75 o
  -5  11   1     4156.09     4081.72    192.56 o
  -4  11   1       10.23       27.42     19.06 o
  -3  11   1       71.95       76.19      9.80 o
  -2  11   1     1795.95     1121.71     17.10 o
   1  11   1       72.62       81.16      9.63 o
   2  11   1      150.77      553.30     48.60 o
   3  11   1     1866.68     1917.02     29.96 o
   4  11   1     1017.70      976.29     14.35 o
   5  11   1      976.95     1137.93     18.29 o
   6  11   1       93.18       85.46     25.54 o
   7  11   1        6.87       20.61     21.18 o
   8  11   1        9.11        4.25     22.77 o
  -8  12   1      132.46      130.38     22.56 o
  -7  12   1     1081.71     1161.79     78.02 o
  -6  12   1      397.70      306.69     18.33 o
  -5  12   1       10.36        9.77     12.04 o
  -4  12   1     1767.24     1370.51     46.30 o
  -3  12   1     1929.50     1426.70     36.88 o
  -2  12   1      510.54      490.44     13.42 o
   1  12   1      106.60      514.97    116.56 o
   2  12   1      467.58      694.30     46.33 o
   3  12   1      932.56     1084.96     58.10 o
   4  12   1      166.05      175.76     29.55 o
   5  12   1      923.03      967.76     55.94 o
   6  12   1      268.63      265.55     24.80 o
   7  12   1      631.20      677.08     34.86 o
  -8  13   1      150.86      198.26     23.68 o
  -7  13   1        2.66       16.94     29.22 o
  -6  13   1      405.52      380.83     24.91 o
  -5  13   1      581.94      514.85     21.43 o
  -4  13   1       86.77      101.00     12.45 o
  -3  13   1      721.97      720.58     18.59 o
  -2  13   1      122.53       62.36     11.14 o
   1  13   1      402.91      395.81     68.51 o
   2  13   1      389.10      373.84     16.46 o
   3  13   1      795.64      707.03     15.06 o
   4  13   1      493.02      506.49     16.55 o
   5  13   1      252.22      237.95     19.12 o
   6  13   1       45.82       93.78     50.28 o
   7  13   1      103.10      168.01     22.34 o
  -7  14   1      782.53      810.92     25.50 o
  -6  14   1       70.51       78.07     19.08 o
  -5  14   1        8.02       39.32     11.87 o
  -4  14   1      299.25      354.09     15.40 o
  -3  14   1        1.94        8.29     25.66 o
  -2  14   1      594.70      528.02     14.56 o
   1  14   1      218.81      220.04     68.91 o
   2  14   1      504.52      524.63     50.02 o
   3  14   1       75.92      289.60     40.94 o
   4  14   1       14.45      100.32     33.76 o
   5  14   1       12.72       26.09     17.71 o
   6  14   1      144.11      166.16     21.72 o
   7  14   1       79.95      115.86     35.66 o
  -7  15   1      118.92      192.02     35.69 o
  -6  15   1      423.80      451.06     41.67 o
  -5  15   1     1156.18     1209.69     48.81 o
  -4  15   1      650.90      464.14     25.91 o
  -3  15   1        0.09      102.01     12.88 o
   1  15   1      636.88      979.06    158.74 o
   2  15   1      233.70      352.28     25.77 o
   3  15   1      392.31      316.57     25.47 o
   4  15   1     1801.61     1784.74     59.43 o
   5  15   1     1286.28     1521.62    112.99 o
   6  15   1      270.15      304.24     22.88 o
  -6  16   1      219.89      199.86     19.88 o
  -5  16   1       29.94       19.77     31.16 o
  -4  16   1      920.37      763.92     26.58 o
  -3  16   1      995.02      687.97     33.81 o
   1  16   1      113.67      118.20     18.76 o
   2  16   1     1410.96     1328.74     53.57 o
   3  16   1      760.65      932.19     22.30 o
   4  16   1        1.31       11.78     21.53 o
   5  16   1      406.90      454.19     22.22 o
   6  16   1      292.89      288.99     23.71 o
  -6  17   1       44.10       75.98     29.81 o
  -5  17   1        8.83        3.67     13.42 o
  -4  17   1        2.71        9.19     21.04 o
  -3  17   1       11.66       18.06     76.05 o
   1  17   1       76.13      363.30     48.77 o
   2  17   1       47.35      671.25    173.76 o
   3  17   1       44.84       66.04     20.46 o
   4  17   1       99.81       89.11     36.20 o
   5  17   1        7.42       -6.12     34.60 o
   6  17   1      104.89      158.62     82.93 o
  -5  18   1       61.43      117.14     17.30 o
  -4  18   1      106.15      261.84     38.79 o
  -3  18   1       40.98      101.15     29.09 o
  -2  18   1      892.46      646.57     30.44 o
   0  18   1     1347.50     1315.29     36.21 o
   1  18   1       84.11        6.37     36.98 o
   2  18   1      418.39      500.73     53.59 o
   3  18   1       68.95      205.50     43.77 o
   4  18   1        3.03       88.73     21.19 o
   5  18   1        8.14       21.35     29.72 o
  -5  19   1       12.89       14.19     40.51 o
  -4  19   1       71.56      142.09     26.73 o
  -3  19   1        0.60       77.80     40.21 o
  -2  19   1      337.81      213.61     24.05 o
   0  19   1      103.00       88.89     23.79 o
   1  19   1        2.34      138.26     15.50 o
   2  19   1        1.15      104.13     39.10 o
   3  19   1      611.19      478.63     25.86 o
   4  19   1      355.86      417.36     50.98 o
  -4  20   1       42.27      141.39     62.93 o
  -3  20   1      164.11      300.60     31.16 o
  -2  20   1      212.92       85.53     26.97 o
   0  20   1        0.44      -26.22     34.19 o
   1  20   1        8.25       -1.20     31.81 o
   2  20   1        4.38        5.18     26.30 o
   3  20   1       68.90      122.77     20.65 o
   4  20   1      141.16      168.55     28.51 o
  -3  21   1        4.40       94.56     34.43 o
  -2  21   1        9.74       59.47     24.85 o
   0  21   1      128.36       64.81     22.51 o
   1  21   1       48.95      138.77     45.13 o
   2  21   1       28.89      256.47     18.49 o
   3  21   1      182.21      235.03     36.59 o
  -2  22   1        9.59       52.60     44.79 o
   0  22   1      102.17       72.64     30.77 o
   1  22   1       82.42       29.95     17.83 o
  -9   0   2      131.23      174.96     38.11 o
  -8   0   2      777.90      878.57     39.12 o
  -7   0   2     4250.44     4607.46     56.29 o
  -6   0   2     2068.34     2013.86     51.69 o
  -5   0   2      402.44      430.72     12.70 o
  -4   0   2      102.36      790.61     92.50 o
   1   0   2     5194.49     5523.69    330.09 o
   2   0   2       11.31       58.40     12.31 o
   3   0   2     2273.98     2388.02     97.86 o
   4   0   2      555.39      638.85     45.64 o
   5   0   2     1522.49     1374.32     34.86 o
   6   0   2      151.53      142.97     30.02 o
   7   0   2       19.40       28.91     32.60 o
   8   0   2      597.75      619.77     43.48 o
   9   0   2      242.18      250.20     45.53 o
  -9   1   2      562.47      675.00     30.32 o
  -8   1   2      260.85      265.01     20.26 o
  -7   1   2        2.30      113.48     31.01 o
  -6   1   2       40.12       99.27     20.67 o
  -5   1   2        1.16       11.88     13.86 o
  -4   1   2     5046.99     4569.35    169.13 o
  -3   1   2      331.98      433.53      6.48 o
  -1   1   2        5.47      181.92      8.23 o
   0   1   2       39.40       23.11      3.85 o
   1   1   2     7868.25     8506.25    226.79 o
   2   1   2     2109.30     2008.27     59.01 o
   3   1   2     4910.80     4774.89    102.62 o
   4   1   2     1945.18     1781.06     17.64 o
   5   1   2     1092.63     1028.18     30.90 o
   6   1   2      462.38      404.31     26.79 o
   7   1   2       93.10       77.43     23.13 o
   8   1   2       50.83       32.34     27.00 o
   9   1   2       71.77        0.91     32.35 o
  -9   2   2        0.64       53.20     28.24 o
  -8   2   2       85.30      234.24     20.60 o
  -7   2   2      449.11      560.22     43.70 o
  -6   2   2       87.03       55.33     18.36 o
  -5   2   2        5.26       49.22     23.24 o
  -4   2   2        5.96       23.61      6.96 o
  -1   2   2      105.61      167.44     11.27 o
   0   2   2       91.23       96.48      6.03 o
   1   2   2     3467.86     3445.83     78.45 o
   2   2   2     1106.76     1076.46     35.61 o
   3   2   2      330.10      413.35     18.69 o
   4   2   2     1726.29     1694.21     59.19 o
   5   2   2       82.82       82.21     11.06 o
   6   2   2       80.41       75.81     18.08 o
   7   2   2      763.87      735.74     20.47 o
   8   2   2       19.49      -26.48     26.48 o
   9   2   2       18.65      -30.81     30.81 o
  -9   3   2      414.22      458.16     32.21 o
  -8   3   2      114.52      135.43     24.69 o
  -7   3   2        0.29        4.49     33.75 o
  -6   3   2       10.05       76.08     30.52 o
  -5   3   2      740.12      656.12     13.06 o
  -4   3   2     1564.87     1154.99     40.35 o
  -1   3   2      898.89      664.55     34.15 o
   0   3   2       79.49       89.35      5.49 o
   1   3   2     1679.24     2138.35     48.12 o
   2   3   2      260.11      343.71     64.12 o
   3   3   2     1450.12     1733.25     48.46 o
   4   3   2     2283.27     2264.74     90.01 o
   5   3   2     3245.91     3430.17    131.67 o
   6   3   2       24.88      -17.04     21.34 o
   7   3   2       41.15       10.76     17.38 o
   8   3   2       18.02       -0.89     26.17 o
   9   3   2       11.66       25.38     30.84 o
  -9   4   2       40.97       17.61     26.27 o
  -8   4   2      238.77      226.85     24.74 o
  -7   4   2     2225.49     2427.38     84.72 o
  -6   4   2      885.57      760.89     22.80 o
  -5   4   2      197.50      181.68     10.36 o
  -4   4   2       26.91       50.54     11.30 o
  -1   4   2     4218.65     4947.32    131.22 o
   0   4   2     2149.59     2547.25     98.07 o
   1   4   2      590.81      579.96     11.36 o
   2   4   2      386.14      380.58     19.62 o
   3   4   2      403.45      472.87     26.03 o
   4   4   2      569.01      558.08     15.87 o
   5   4   2      314.26      329.86     18.87 o
   6   4   2       56.18      -22.29     22.29 o
   7   4   2      222.19      226.70     18.80 o
   8   4   2      554.79      595.20     72.96 o
   9   4   2      230.50      235.32     49.42 o
  -9   5   2       54.24       39.67     32.47 o
  -8   5   2      128.82      115.65     23.60 o
  -7   5   2       16.97       70.14     13.33 o
  -6   5   2      277.22      282.89     24.91 o
  -5   5   2       21.71       70.45     18.41 o
  -4   5   2     1143.50     1011.50     67.58 o
   0   5   2      944.28      940.73     68.45 o
   1   5   2     1095.84     1226.37     45.18 o
   2   5   2    15052.89    15603.72    245.03 o
   3   5   2     3889.46     4025.39     89.20 o
   4   5   2      444.51      376.00     11.49 o
   5   5   2      219.77      205.12     18.70 o
   6   5   2       33.08      -15.95     15.95 o
   7   5   2       17.94        3.70     17.44 o
   8   5   2      475.87      531.75     23.11 o
  -9   6   2        3.07       -5.02     25.91 o
  -8   6   2       78.14       27.53     23.70 o
  -7   6   2      255.43      262.19     13.60 o
  -6   6   2        2.39       -2.26     15.70 o
  -5   6   2     1058.25      994.66     66.23 o
  -4   6   2        0.80        8.08     13.24 o
   0   6   2      253.48      160.47     30.51 o
   1   6   2     4185.95     4045.34     93.27 o
   2   6   2       28.01       10.92      8.08 o
   3   6   2      172.38      177.74     10.70 o
   4   6   2     4115.27     4447.14    117.81 o
   5   6   2      175.88      154.38     11.04 o
   6   6   2        4.84      -16.48     16.48 o
   7   6   2     1266.62     1266.83     91.93 o
   8   6   2      375.87      423.18     29.65 o
  -9   7   2        4.47        1.31     26.28 o
  -8   7   2        0.05      -14.10     17.86 o
  -7   7   2        0.03       11.44     17.33 o
  -6   7   2      527.87      450.71     21.89 o
  -5   7   2       18.63       -3.59     10.35 o
  -4   7   2      395.76      344.90     39.53 o
   0   7   2      463.82      318.62     26.60 o
   1   7   2      108.21      581.83     94.65 o
   2   7   2       38.06      196.87     35.59 o
   3   7   2     2454.08     2493.95     70.27 o
   4   7   2       24.82       56.93     21.58 o
   5   7   2      382.41      313.25     11.86 o
   6   7   2        9.91        8.53     14.88 o
   7   7   2       35.31       41.13     18.93 o
   8   7   2       80.53       91.24     26.54 o
  -9   8   2       67.46       37.63     27.19 o
  -8   8   2      346.56      328.38     17.69 o
  -7   8   2      276.23      314.61     14.18 o
  -6   8   2      658.41      644.04     24.15 o
  -5   8   2      196.93      164.24     14.68 o
  -4   8   2     2816.26     2585.45    142.97 o
  -3   8   2     4654.34     3684.55     30.45 o
   0   8   2     3384.73     4247.80    997.87 o
   1   8   2      340.82     1578.24    198.85 o
   2   8   2      896.77      862.46     18.11 o
   3   8   2     1873.03     1575.82     33.07 o
   4   8   2     1612.06     1569.17     54.13 o
   5   8   2      330.13      387.11     18.65 o
   6   8   2      365.12      303.91     16.68 o
   7   8   2      240.03      220.77     20.25 o
   8   8   2      168.70      145.91     37.73 o
  -9   9   2        0.18       -9.44     26.84 o
  -8   9   2        3.31        4.99     17.47 o
  -7   9   2      196.98      280.26     16.60 o
  -6   9   2       12.95       20.68     16.43 o
  -5   9   2       23.93       45.30     19.35 o
  -4   9   2       23.27      259.69     54.20 o
  -3   9   2     3086.07     2014.01     23.96 o
   0   9   2       75.63       66.19     12.53 o
   1   9   2      423.27      355.16     17.54 o
   2   9   2    11207.49    11969.12    140.50 o
   3   9   2     1787.47     1846.00     83.51 o
   4   9   2     2297.21     2416.59     41.39 o
   5   9   2      526.20      525.46     37.92 o
   6   9   2      148.90      143.59     16.46 o
   7   9   2       39.63       47.35     17.88 o
   8   9   2      327.78      376.53     55.11 o
  -8  10   2      681.78      690.23     22.06 o
  -7  10   2      335.13      295.19     18.81 o
  -6  10   2      720.94      648.01     19.23 o
  -5  10   2      484.99      409.38     24.02 o
  -4  10   2      116.77      159.05     24.80 o
  -3  10   2      305.84      298.56     13.89 o
   0  10   2     2588.73     2814.73    591.08 o
   1  10   2       24.68     1214.11    265.81 o
   2  10   2       31.43       56.11      6.54 o
   3  10   2      152.18      152.25     20.40 o
   4  10   2      438.33      486.00     18.76 o
   5  10   2       58.89       62.73     31.33 o
   6  10   2      301.34      280.40     17.34 o
   7  10   2        0.02       14.56     17.77 o
   8  10   2      203.80      215.55     33.38 o
  -8  11   2       84.52      154.19     17.96 o
  -7  11   2       40.56        7.69     17.52 o
  -6  11   2      283.89      304.38     15.10 o
  -5  11   2     1749.21     1511.04     41.17 o
  -4  11   2        5.10       12.24     10.01 o
  -3  11   2        7.07        9.73     14.26 o
   0  11   2       72.78       72.50     38.52 o
   1  11   2      453.23      448.85     31.67 o
   2  11   2     1186.31     1162.52     33.84 o
   3  11   2      478.27      547.48     17.83 o
   4  11   2       65.38       51.82     20.48 o
   5  11   2        0.79       47.76     15.35 o
   6  11   2        0.36       36.80     20.28 o
   7  11   2       20.06       17.60     27.39 o
  -8  12   2      345.85      432.02     26.12 o
  -7  12   2       38.53       11.83     23.73 o
  -6  12   2      162.23      130.19     22.34 o
  -5  12   2      331.58      273.20     23.36 o
  -4  12   2     1206.72      898.33     35.20 o
  -3  12   2      832.86      582.24     16.77 o
   0  12   2        1.23       -0.41      6.01 o
   1  12   2      324.17      339.33     34.18 o
   2  12   2       23.65       96.53     20.36 o
   3  12   2      221.41      399.08     20.52 o
   4  12   2        0.20       13.73     13.42 o
   5  12   2       54.09       42.72     21.99 o
   6  12   2        8.71       -0.65     20.88 o
   7  12   2      129.29       79.86     22.14 o
  -8  13   2      175.96      273.72     37.07 o
  -7  13   2        9.27       29.21     23.83 o
  -6  13   2      564.68      577.12     42.28 o
  -5  13   2      474.68      337.50     13.91 o
  -4  13   2      198.09      175.58     15.60 o
  -3  13   2     3483.77     3004.46     29.02 o
   0  13   2      941.02      792.70     79.61 o
   1  13   2       45.05       53.18     20.79 o
   2  13   2      115.12      115.94     10.91 o
   3  13   2      764.95      748.46     37.15 o
   4  13   2     1081.76     1238.27     61.38 o
   5  13   2       91.54       67.34     24.74 o
   6  13   2       18.14       74.70     39.86 o
   7  13   2       52.42       43.41     22.72 o
  -7  14   2      439.41      488.48     23.04 o
  -6  14   2      740.48      739.26     26.39 o
  -5  14   2      103.67      104.79     13.86 o
  -4  14   2      576.76      485.01     24.13 o
  -3  14   2       34.38       96.37     10.93 o
   0  14   2     1129.35     1029.08    119.56 o
   1  14   2        0.50       87.94     22.92 o
   2  14   2      225.78      355.62     28.82 o
   3  14   2      337.08      506.20     41.55 o
   4  14   2        3.12       60.18     26.55 o
   5  14   2       98.05      128.29     23.85 o
   6  14   2      264.19      351.42     20.28 o
   7  14   2        6.89       22.33     22.64 o
  -7  15   2       28.43       73.78     19.98 o
  -6  15   2        0.10       25.85     23.22 o
  -5  15   2       81.47       58.19     15.18 o
  -4  15   2      147.69      132.14     16.29 o
   0  15   2      374.10      331.48     52.59 o
   1  15   2      160.22      728.48    137.90 o
   2  15   2      332.51      356.75     20.89 o
   3  15   2      376.39      344.76     21.41 o
   4  15   2      114.63      135.25     15.97 o
   5  15   2       41.45       66.22     20.72 o
   6  15   2      202.73      256.55     20.61 o
  -7  16   2      464.70      504.80     37.12 o
  -6  16   2      152.94      158.23     22.47 o
  -5  16   2      176.20      196.20     22.52 o
  -4  16   2        1.67      211.26     24.98 o
   0  16   2      857.03      793.05    115.37 o
   1  16   2     1041.12     1250.05    113.29 o
   2  16   2       12.68      154.18     33.37 o
   3  16   2       89.39      455.48    114.07 o
   4  16   2        3.62        0.41     18.94 o
   5  16   2        0.58        1.45     19.95 o
   6  16   2       56.02       61.20     19.80 o
  -6  17   2      149.60      250.17     40.55 o
  -5  17   2        1.57      -21.40     21.40 o
  -4  17   2      206.83      228.33     28.93 o
  -1  17   2      908.04      453.08     25.03 o
   0  17   2      563.41      576.86     60.77 o
   1  17   2        0.89      193.00     41.65 o
   2  17   2      210.31      157.51     16.15 o
   3  17   2      168.38      160.93     17.54 o
   4  17   2      549.68      551.88     36.99 o
   5  17   2      741.17      775.96     49.28 o
  -6  18   2       66.12       53.26     27.32 o
  -5  18   2      335.98      311.22     39.05 o
  -4  18   2      197.45      264.52     29.84 o
  -3  18   2      195.90      191.59     26.91 o
  -1  18   2      166.37      175.98     21.14 o
   0  18   2      230.70      247.17     68.64 o
   1  18   2       50.43       23.61     16.15 o
   2  18   2       58.31       54.53     16.50 o
   3  18   2       11.41      143.63     44.84 o
   4  18   2      217.75      210.24     30.33 o
   5  18   2      415.37      490.18     32.92 o
  -5  19   2        2.84       84.72     31.57 o
  -4  19   2      217.86      169.27     31.76 o
  -3  19   2       99.12       83.04     35.98 o
  -1  19   2      290.57      220.44     25.83 o
   0  19   2      330.24      255.05     21.47 o
   1  19   2        2.36      355.09     83.14 o
   2  19   2      345.39      601.26     52.31 o
   3  19   2      296.12      414.41     57.62 o
   4  19   2        0.36       18.15     27.41 o
  -4  20   2        4.09      113.33     25.07 o
  -3  20   2       35.58       40.22     18.00 o
  -1  20   2       38.02       25.93     15.74 o
   0  20   2       64.64       45.57     19.20 o
   1  20   2      116.32       96.32     18.13 o
   2  20   2       76.16      292.76     20.67 o
   3  20   2        1.75      102.69     62.33 o
  -3  21   2       42.28       15.41     23.80 o
  -1  21   2       32.03       51.13     22.82 o
   0  21   2      240.26      242.48     51.60 o
   1  21   2      667.52      627.14     66.20 o
   2  21   2      636.35      611.25     65.99 o
  -1  22   2       72.29       75.44     29.63 o
   0  22   2        4.52        9.73     29.19 o
   1  22   2       60.54       32.61     18.50 o
 -10   1   3      262.53      252.62     30.95 o
  -9   1   3      204.51      233.35     27.69 o
  -8   1   3      123.47      196.75     19.76 o
  -7   1   3        9.12       54.55     36.73 o
  -6   1   3      686.22      572.74     13.39 o
  -5   1   3      648.49      444.23     16.69 o
  -4   1   3       15.85        4.61      4.33 o
  -1   1   3     3042.10     3582.99     48.02 o
   0   1   3        1.57       -1.88      7.08 o
   1   1   3      425.92      986.71    172.14 o
   2   1   3        0.14      180.60     75.77 o
   3   1   3     4298.54     4268.19    121.33 o
   4   1   3     3631.29     3645.14     64.09 o
   5   1   3      640.98      652.64     17.29 o
   6   1   3       79.97       50.76     22.31 o
   7   1   3       72.22       34.45     25.50 o
   8   1   3        1.07       -5.31     27.25 o
 -10   2   3       95.65      172.84     30.23 o
  -9   2   3       63.82      170.84     26.41 o
  -8   2   3     1714.71     1976.97     79.71 o
  -7   2   3     2918.46     2774.32    103.47 o
  -6   2   3      355.50      302.31     46.59 o
  -5   2   3       99.79      171.12     29.76 o
  -1   2   3       26.30      130.56     11.35 o
   0   2   3    67854.63    78115.59   1434.04 o
   1   2   3        3.54       14.99      9.74 o
   2   2   3     1107.30     1380.75     31.63 o
   3   2   3       21.55      124.50     23.19 o
   4   2   3        6.72        6.41     12.48 o
   5   2   3      389.24      395.29     21.78 o
   6   2   3       14.84      -16.74     16.74 o
   7   2   3        3.03        1.42     18.51 o
   8   2   3      184.85      166.64     29.04 o
 -10   3   3       44.39       21.73     29.61 o
  -9   3   3      251.60      270.92     70.36 o
  -8   3   3      101.69      143.67     19.26 o
  -7   3   3        1.21        8.17     25.70 o
  -6   3   3      853.76      812.30     31.66 o
  -5   3   3       53.22       62.71     11.64 o
  -2   3   3        5.89      299.00      7.45 o
  -1   3   3      334.29      502.03    101.76 o
   0   3   3     1322.44     1272.49     15.79 o
   1   3   3     2214.42     2408.24     35.41 o
   2   3   3     3465.18     3814.99     57.54 o
   3   3   3     3163.18     3548.97     54.77 o
   4   3   3       34.89       50.03     13.77 o
   5   3   3        1.27      -10.90     10.90 o
   6   3   3      739.94      712.59     20.24 o
   7   3   3       25.24       10.07     18.31 o
   8   3   3       85.32       97.76     28.06 o
  -9   4   3      245.96      230.40     27.27 o
  -8   4   3      384.10      463.69     25.97 o
  -7   4   3        0.14       21.79     19.51 o
  -6   4   3      418.39      315.29     26.43 o
  -5   4   3       20.00       10.13     15.78 o
  -1   4   3     7730.91     7632.11    402.73 o
   0   4   3     2524.22     2679.21     91.72 o
   1   4   3      209.76      355.00     52.55 o
   2   4   3      301.06      309.71     12.37 o
   3   4   3      100.60      134.51      7.89 o
   4   4   3      993.83      915.69     23.98 o
   5   4   3        3.96       -4.90     12.85 o
   6   4   3      118.36       55.15     17.05 o
   7   4   3      356.77      380.36     40.45 o
   8   4   3       81.38      135.50     28.53 o
  -9   5   3       93.76       91.28     26.71 o
  -8   5   3      101.80       69.69     18.66 o
  -7   5   3       26.34       72.89     33.97 o
  -6   5   3      201.23      179.75     12.30 o
  -5   5   3      284.42      242.41     22.79 o
  -1   5   3      153.89      181.60     24.68 o
   0   5   3     2423.02     2317.50    102.09 o
   1   5   3      956.12      833.25      9.53 o
   2   5   3     2709.72     2850.70     61.30 o
   3   5   3       86.53       81.55     12.52 o
   4   5   3     2298.45     2426.54     64.89 o
   5   5   3      188.87      126.05     16.10 o
   6   5   3      755.83      684.20     30.83 o
   7   5   3       32.62       48.42     18.88 o
   8   5   3        0.04       14.01     21.25 o
  -9   6   3      149.75      104.36     26.52 o
  -8   6   3      145.38      120.65     18.14 o
  -7   6   3       36.69       60.77     16.73 o
  -6   6   3      221.77      192.83     16.83 o
  -5   6   3      400.19      340.16     22.51 o
  -1   6   3     1537.16     1206.87     77.07 o
   0   6   3      764.05      822.86     58.03 o
   1   6   3     3684.16     4950.63    126.32 o
   2   6   3     2449.59     3224.26     65.67 o
   3   6   3       14.84       38.92     18.34 o
   4   6   3     1163.63     1154.34     51.36 o
   5   6   3      468.34      471.39     22.99 o
   6   6   3     1292.88     1243.92     59.08 o
   7   6   3      751.18      905.81     25.91 o
   8   6   3      619.19      799.92     41.10 o
  -9   7   3       46.60       22.61     25.92 o
  -8   7   3        5.49       21.89     27.07 o
  -7   7   3        0.03       -7.78     10.93 o
  -6   7   3       30.08       32.89     14.20 o
  -5   7   3      373.82      401.52     43.78 o
  -4   7   3      814.04     1273.13     25.30 o
  -1   7   3        7.95      328.48     70.42 o
   0   7   3     2728.71     2742.41    231.13 o
   1   7   3    10132.20    12346.39    231.45 o
   2   7   3     5878.12     7386.03    222.93 o
   3   7   3     6743.45     7169.13    135.66 o
   4   7   3       77.51       86.84     16.14 o
   5   7   3      480.89      442.95     15.94 o
   6   7   3      404.14      445.92     39.15 o
   7   7   3       22.25       12.69     37.68 o
   8   7   3      230.46      271.50     25.96 o
  -9   8   3      111.88      120.64     26.53 o
  -8   8   3        3.62       27.54     14.85 o
  -7   8   3        1.15       10.08     15.24 o
  -6   8   3      200.97      254.59     33.36 o
  -5   8   3        0.05       -6.02     18.26 o
  -4   8   3      162.26       66.21     15.50 o
  -1   8   3      254.93     1474.07    200.25 o
   0   8   3       85.34      115.86     12.95 o
   1   8   3     4397.89     4384.33     63.98 o
   2   8   3      125.91      115.85     14.40 o
   3   8   3      292.03      269.56     12.01 o
   4   8   3      531.47      592.64     11.58 o
   5   8   3        3.29       -4.30     14.35 o
   6   8   3       69.29       85.11     20.34 o
   7   8   3      296.69      255.65     25.74 o
   8   8   3      124.46      185.87     43.52 o
  -9   9   3        0.76        4.42     25.71 o
  -8   9   3        0.62       26.54     15.34 o
  -7   9   3      117.22      150.70     19.85 o
  -6   9   3     1232.31     1244.98     93.54 o
  -5   9   3     1003.01      767.69     25.12 o
  -4   9   3      321.67      239.26     15.76 o
  -1   9   3      229.41      307.10     44.64 o
   0   9   3     2375.37     2708.85    151.64 o
   1   9   3      105.33      102.30      8.98 o
   2   9   3     5870.43     6074.79    113.26 o
   3   9   3      211.48      237.14      9.90 o
   4   9   3       52.12       97.43     20.09 o
   5   9   3      192.87      241.43     15.62 o
   6   9   3       83.45       82.64     16.45 o
   7   9   3      203.65      196.20     49.37 o
   8   9   3       99.36       89.55     37.69 o
  -9  10   3      125.29      106.72     28.03 o
  -8  10   3       38.52       94.45     29.38 o
  -7  10   3        2.07       14.12     16.33 o
  -6  10   3        2.01       24.07     14.77 o
  -5  10   3      315.67      268.31     14.16 o
  -4  10   3     1091.71      653.14     20.36 o
  -1  10   3      580.72      559.39     57.68 o
   0  10   3      509.33      464.92     25.15 o
   1  10   3      440.70      898.52     52.10 o
   2  10   3      106.17      127.56     15.59 o
   3  10   3      131.49      128.22     10.14 o
   4  10   3     1802.86     2013.12     57.03 o
   5  10   3       55.73       58.31     14.80 o
   6  10   3      381.36      365.20     18.27 o
   7  10   3      941.06     1107.75     90.97 o
  -8  11   3        9.10       28.21     14.51 o
  -7  11   3        0.82        9.83     13.87 o
  -6  11   3       50.70       16.80     13.25 o
  -5  11   3       27.32       -7.69     18.33 o
  -4  11   3     2321.77     1798.35     26.43 o
  -2  11   3      226.78     1050.58     17.34 o
  -1  11   3       28.57       29.86     23.61 o
   0  11   3       91.85       79.26     12.16 o
   1  11   3     1928.31     1921.47     43.84 o
   2  11   3     1503.63     1390.96     16.41 o
   3  11   3     1715.45     1806.25     46.19 o
   4  11   3       20.24       32.00     15.98 o
   5  11   3      138.63      112.29     19.01 o
   6  11   3        7.22      -14.17     20.35 o
   7  11   3       52.24       54.06     22.40 o
  -8  12   3      394.14      438.41     78.72 o
  -7  12   3      594.92      560.33     25.80 o
  -6  12   3       30.15       28.78     10.38 o
  -5  12   3     1177.72      991.44     50.82 o
  -4  12   3      676.01      515.88     19.70 o
  -2  12   3      830.55      927.25     17.13 o
  -1  12   3     1897.22     1398.18    227.85 o
   0  12   3      549.71      607.16     67.94 o
   1  12   3      261.07      277.83     14.41 o
   2  12   3     1311.32     1475.56     85.50 o
   3  12   3      195.38      234.99     30.29 o
   4  12   3        3.16       10.36     28.05 o
   5  12   3       91.58       94.18     19.00 o
   6  12   3        1.60       -2.93     24.33 o
   7  12   3       10.90        4.59     22.62 o
  -8  13   3       41.67       64.75     25.74 o
  -7  13   3       41.40       50.49     17.70 o
  -6  13   3     1222.38     1228.54     49.40 o
  -5  13   3      198.69      165.52     18.36 o
  -4  13   3      292.76      227.12     17.26 o
  -1  13   3      178.57      235.30     68.90 o
   0  13   3      498.25      721.81    111.12 o
   1  13   3      813.78      880.29     32.16 o
   2  13   3      172.71      197.61     21.21 o
   3  13   3       64.44       75.70     20.18 o
   4  13   3       48.24       45.10     25.85 o
   5  13   3        5.08       28.75     17.39 o
   6  13   3       65.45       90.16     30.06 o
   7  13   3      194.42      169.15     38.64 o
  -8  14   3      193.82      273.85     28.40 o
  -7  14   3      279.96      299.55     28.60 o
  -6  14   3       17.80      106.74     24.86 o
  -5  14   3        9.17      123.98     29.36 o
  -4  14   3       67.53      162.81     14.11 o
  -1  14   3       15.85       59.98     25.12 o
   0  14   3     1242.46     1551.81    136.92 o
   1  14   3       57.75       69.00     11.33 o
   2  14   3       14.27       67.22     13.09 o
   3  14   3      443.70      391.38     18.45 o
   4  14   3      301.17      303.14     53.25 o
   5  14   3       82.30       98.59     30.36 o
   6  14   3       34.36       35.10     21.57 o
  -7  15   3        7.20       22.59     13.77 o
  -6  15   3        7.29      142.79     38.14 o
  -5  15   3      103.30      125.32     26.25 o
  -4  15   3      150.98      170.22     16.33 o
  -1  15   3     1903.17     1550.77    378.06 o
   0  15   3      260.00      330.72     52.05 o
   1  15   3       53.35       38.65     19.51 o
   2  15   3       75.01      130.75     11.30 o
   3  15   3      318.05      304.53     26.19 o
   4  15   3     1297.29     1236.85     65.66 o
   5  15   3      461.11      527.16     37.76 o
   6  15   3        9.06       20.48     19.58 o
  -7  16   3      296.53      335.09     56.64 o
  -6  16   3        0.85       -1.33     18.51 o
  -5  16   3     1111.69      776.43     38.65 o
  -1  16   3        8.02       49.69     40.47 o
   0  16   3      709.84      749.78     84.10 o
   1  16   3      574.31      600.07     41.33 o
   2  16   3      364.19      604.89     79.99 o
   3  16   3       12.87       55.92     15.96 o
   4  16   3       34.96       26.69     19.18 o
   5  16   3       40.10       78.43     29.40 o
   6  16   3       16.59       16.13     20.16 o
  -6  17   3       47.98       99.34     15.51 o
  -5  17   3       43.33       49.33     21.40 o
  -2  17   3     1324.29      754.70     28.36 o
  -1  17   3     1284.37      952.16    119.32 o
   0  17   3      244.28      372.63     60.09 o
   1  17   3      238.34      346.31     26.93 o
   2  17   3      984.60     1178.22     81.42 o
   3  17   3      161.94      171.92     17.70 o
   4  17   3        0.68      -20.59     35.87 o
   5  17   3      257.21      377.90     44.69 o
  -6  18   3       64.74      153.04     27.17 o
  -5  18   3       48.93      167.24     27.60 o
  -4  18   3        0.42       80.32     25.53 o
  -2  18   3      360.74      400.19     24.51 o
  -1  18   3        0.37       34.63     57.24 o
   0  18   3      707.09      879.22     55.96 o
   1  18   3       90.04       74.63     15.47 o
   2  18   3      211.50      209.79     17.78 o
   3  18   3      176.54      167.42     18.77 o
   4  18   3      604.19      606.28     47.13 o
   5  18   3      268.06      308.69     31.62 o
  -5  19   3      113.87      106.47     35.91 o
  -4  19   3       26.78      -16.42     40.20 o
  -2  19   3      316.11      216.61     22.24 o
  -1  19   3      697.98      486.62     22.65 o
   0  19   3      174.71      233.18     31.15 o
   1  19   3      313.10      304.26     18.12 o
   2  19   3      473.62      394.60     18.81 o
   3  19   3      489.44      467.30     25.11 o
   4  19   3      172.57      252.26     30.33 o
  -4  20   3       30.74       27.34     40.90 o
  -2  20   3       67.85       78.82     29.20 o
  -1  20   3        0.07      -18.26     25.08 o
   0  20   3      513.99      421.68     19.41 o
   1  20   3      617.91      683.03     38.68 o
   2  20   3       71.40      270.92     57.37 o
   3  20   3      161.22      169.24     57.63 o
  -2  21   3      222.07      128.83     28.61 o
  -1  21   3      638.55      459.06     24.31 o
   0  21   3       87.11       71.89     18.22 o
   1  21   3       24.89      241.81     19.55 o
   2  21   3      492.44      536.28     21.01 o
  -2  22   3       34.45      -36.95     36.95 o
  -1  22   3        6.97       22.14     56.93 o
   0  22   3        0.52        1.28     24.96 o
   1  22   3      265.00      272.89     23.68 o
 -10   0   4      109.00      236.64     42.95 o
  -9   0   4      532.23      687.48     29.21 o
  -8   0   4      990.43     1218.48     64.11 o
  -7   0   4     1606.31     1506.63     41.35 o
  -6   0   4       85.48       98.52     14.46 o
  -5   0   4      389.96      314.52      8.81 o
  -2   0   4    18790.20    24586.32     48.17 o
  -1   0   4     3113.02     3266.64    197.63 o
   0   0   4       36.20       31.59     10.78 o
   1   0   4      802.34      726.68     81.99 o
   2   0   4      276.65      590.44     90.65 o
   3   0   4     1460.56     1604.03     31.33 o
   4   0   4       73.59      121.33     24.77 o
   5   0   4       44.94       25.48     27.64 o
   6   0   4        3.02      -23.89     31.52 o
   7   0   4      258.12      217.23     37.72 o
   8   0   4      258.61      209.09     42.76 o
 -10   1   4      652.13      834.37     34.02 o
  -9   1   4      159.11      197.80     33.03 o
  -8   1   4      810.29      922.02     22.84 o
  -7   1   4        8.43       10.92     25.39 o
  -6   1   4       26.79       31.06     14.62 o
  -5   1   4      513.41      356.89      6.57 o
  -2   1   4     4373.86     4973.66    665.20 o
  -1   1   4     6407.25     6996.01     21.02 o
   0   1   4     1343.93     1307.83     45.29 o
   1   1   4      232.20      264.67     16.89 o
   2   1   4      294.69      260.05     13.10 o
   3   1   4      235.27      249.36     17.59 o
   4   1   4        4.61      -11.95     14.09 o
   5   1   4      109.65       58.18     15.66 o
   6   1   4       96.07       83.16     23.04 o
   7   1   4       75.49       80.26     26.03 o
   8   1   4       21.80        9.07     30.72 o
 -10   2   4       99.70      172.89     29.56 o
  -9   2   4       14.23       58.63     20.70 o
  -8   2   4        5.72       53.59     36.80 o
  -7   2   4       80.52       37.37     21.07 o
  -6   2   4      114.53      146.81     15.79 o
  -2   2   4      739.63     1248.37    135.46 o
  -1   2   4     2345.52     2758.17    169.87 o
   0   2   4       93.48       54.71     11.31 o
   1   2   4       64.79      245.84     54.97 o
   2   2   4      126.93      215.31     47.12 o
   3   2   4      898.50      746.50     24.34 o
   4   2   4      945.12     1017.17     15.93 o
   5   2   4       48.58        4.86     15.51 o
   6   2   4       76.78       55.89     21.94 o
   7   2   4      412.21      464.05     48.76 o
   8   2   4        9.65       -1.57     28.52 o
 -10   3   4      214.78      249.97     32.61 o
  -9   3   4      428.83      461.66     28.20 o
  -8   3   4      190.52      196.07     43.19 o
  -7   3   4        8.48       -5.54     13.58 o
  -6   3   4        1.93        1.84     15.38 o
  -2   3   4    12202.35    15149.84    410.90 o
  -1   3   4     4329.37     4630.09     99.02 o
   0   3   4       69.86       41.53      7.94 o
   1   3   4      950.68     1196.46     36.11 o
   2   3   4      212.36      138.74      9.58 o
   3   3   4      754.26      758.66     61.95 o
   4   3   4     1049.41      971.84     18.41 o
   5   3   4        0.85      -15.72     15.72 o
   6   3   4       34.16       38.23     18.26 o
   7   3   4       16.39        2.55     19.40 o
   8   3   4        0.87       13.15     28.66 o
 -10   4   4        0.80       21.44     28.21 o
  -9   4   4      140.05      112.17     25.38 o
  -8   4   4      231.58      191.47     21.15 o
  -7   4   4      270.15      280.72     17.37 o
  -6   4   4      142.82      181.48     15.51 o
  -2   4   4     5180.21     7003.71    318.28 o
  -1   4   4      438.85      420.08     35.56 o
   0   4   4     2687.37     2823.98    115.61 o
   1   4   4     4175.02     5254.46    180.95 o
   2   4   4     3658.76     3587.82    274.44 o
   3   4   4       32.96       25.03      5.42 o
   4   4   4      613.97      535.60     33.61 o
   5   4   4      422.03      341.67     17.32 o
   6   4   4      232.98      227.57     19.20 o
   7   4   4      818.32      896.68     24.46 o
   8   4   4      373.46      426.11     32.04 o
 -10   5   4      328.39      387.99     31.61 o
  -9   5   4       21.01       -3.35     25.69 o
  -8   5   4       90.19       73.28     45.40 o
  -7   5   4       13.56       68.75     37.05 o
  -6   5   4     1707.14     1373.33     43.27 o
  -2   5   4        4.01       57.08     15.32 o
  -1   5   4      589.58      733.17    117.52 o
   0   5   4      906.71      770.73     38.07 o
   1   5   4     4481.42     5362.74     71.22 o
   2   5   4     1595.19     1712.70     47.58 o
   3   5   4      327.43      314.83      8.00 o
   4   5   4       20.30       -8.14     15.29 o
   5   5   4      118.24       61.91     17.00 o
   6   5   4       55.85       53.15     18.28 o
   7   5   4        7.50       42.15     20.38 o
   8   5   4      570.70      713.71     26.19 o
  -9   6   4       67.61       78.75     25.75 o
  -8   6   4       10.88       32.41     17.46 o
  -7   6   4      351.15      309.01     30.45 o
  -6   6   4      318.21      291.32     39.56 o
  -5   6   4       16.95      -22.54     25.58 o
  -2   6   4       52.99      237.70     80.61 o
  -1   6   4      467.09     1098.46    413.83 o
   0   6   4     2553.74     2875.42    129.53 o
   1   6   4      877.57     1275.14    102.11 o
   2   6   4      433.38      581.73     39.70 o
   3   6   4      797.78      781.66     19.46 o
   4   6   4     1336.09     1383.26     30.40 o
   5   6   4       46.32       10.59     27.32 o
   6   6   4      329.87      339.68     47.99 o
   7   6   4      939.19     1063.72     60.69 o
   8   6   4       38.27      112.59     22.77 o
  -9   7   4        5.97        0.33     24.31 o
  -8   7   4        2.13       -7.54     14.87 o
  -7   7   4       23.79       17.32     14.78 o
  -6   7   4      384.04      344.57     25.26 o
  -5   7   4       44.86        9.84     31.96 o
  -2   7   4     3958.99     3926.95    308.48 o
  -1   7   4     2511.53     2292.37    197.96 o
   0   7   4       75.83       95.61     21.80 o
   1   7   4     1106.66     1208.48     21.41 o
   2   7   4      692.20      853.18     37.64 o
   3   7   4      431.68      494.75     17.51 o
   4   7   4      353.50      287.27     14.18 o
   5   7   4       88.46       28.57     14.83 o
   6   7   4       37.27        9.56     18.23 o
   7   7   4       15.09       55.29     22.45 o
   8   7   4       28.22       49.58     22.83 o
  -9   8   4      103.99      113.86     35.76 o
  -8   8   4       38.44       73.96     12.84 o
  -7   8   4      203.60      216.08     29.31 o
  -6   8   4       66.91      180.97     10.25 o
  -5   8   4      119.35      205.38     19.98 o
  -3   8   4     2978.83     4060.04     33.62 o
  -2   8   4       69.12     1548.66    299.83 o
  -1   8   4     5900.49     4933.98    282.56 o
   0   8   4     2418.46     2957.20    160.92 o
   1   8   4     1179.36     1431.01     68.76 o
   2   8   4      280.18      262.16     18.70 o
   3   8   4      262.08      269.74      9.66 o
   4   8   4      240.80      228.59     14.19 o
   5   8   4      567.58      447.77     16.81 o
   6   8   4     1124.41     1052.56     26.29 o
   7   8   4      625.66      598.22     55.23 o
   8   8   4      156.04      245.18     54.93 o
  -9   9   4      113.36       89.12     22.27 o
  -8   9   4        5.68       -4.10     16.31 o
  -7   9   4      495.97      511.08     26.89 o
  -6   9   4      351.64      347.62     26.99 o
  -5   9   4     4164.54     3348.45     37.87 o
  -3   9   4      925.15     1862.33     25.37 o
  -2   9   4      252.58      207.73     47.30 o
  -1   9   4       13.05      147.83     36.22 o
   0   9   4      291.31      344.81     14.67 o
   1   9   4      384.41      478.88     24.62 o
   2   9   4     4635.75     5114.46     64.70 o
   3   9   4      753.76      903.32     24.21 o
   4   9   4       62.07       65.99     16.84 o
   5   9   4      688.30      722.00     18.54 o
   6   9   4      311.04      358.02     46.43 o
   7   9   4       73.94       46.57     27.66 o
  -9  10   4      134.07      122.07     22.22 o
  -8  10   4      421.68      426.18     20.70 o
  -7  10   4      142.42      139.12     25.53 o
  -6  10   4       53.99       42.47     14.47 o
  -5  10   4      205.44       72.18     14.87 o
  -3  10   4      320.11      378.23     17.67 o
  -2  10   4     3287.32     2774.05    147.91 o
  -1  10   4     4900.08     4225.72    299.76 o
   0  10   4        5.68       32.54     10.90 o
   1  10   4       15.24      221.21     52.28 o
   2  10   4     1089.88     1239.11     42.94 o
   3  10   4       24.13       35.43      9.16 o
   4  10   4       32.44       28.37     13.86 o
   5  10   4       74.50       61.33     15.98 o
   6  10   4        4.04       -2.68     17.18 o
   7  10   4      159.18      123.92     36.61 o
  -9  11   4       27.29        1.27     26.98 o
  -8  11   4        5.48       -2.99     18.22 o
  -7  11   4       83.24       55.30     18.14 o
  -6  11   4       53.29       19.18     21.66 o
  -5  11   4      618.67      446.11     22.20 o
  -3  11   4        9.18        1.58      6.95 o
  -2  11   4      133.67      172.17     18.13 o
  -1  11   4      219.99      306.29     29.44 o
   0  11   4      769.29      874.12     66.63 o
   1  11   4     2955.27     3146.60     60.99 o
   2  11   4      984.09     1203.66     33.09 o
   3  11   4       38.50       65.69     18.31 o
   4  11   4        2.08      -12.31     15.16 o
   5  11   4       66.95       11.14     16.03 o
   6  11   4       26.46       13.63     21.19 o
   7  11   4        3.88        8.02     38.58 o
  -8  12   4       40.04       47.38     22.42 o
  -7  12   4      261.87      221.46     27.94 o
  -6  12   4        0.36      -13.04     20.12 o
  -5  12   4       23.54      120.16     15.39 o
  -3  12   4      130.62      400.46     16.38 o
  -2  12   4       69.31       65.93      8.58 o
  -1  12   4      212.90      259.90     17.50 o
   0  12   4      331.05      376.55     25.37 o
   1  12   4      939.94      925.84     32.94 o
   2  12   4      961.78     1006.03     29.23 o
   3  12   4      142.61      156.83     12.43 o
   4  12   4      711.29      830.77     44.65 o
   5  12   4      243.66      205.20     27.14 o
   6  12   4      665.02      634.58     25.28 o
   7  12   4      260.42      265.05     46.17 o
  -8  13   4      193.84      206.69     34.68 o
  -7  13   4       71.05       98.03     13.65 o
  -6  13   4      181.00      172.05     13.70 o
  -5  13   4     1307.74      761.36     23.10 o
  -2  13   4     1338.64     1246.41    175.91 o
  -1  13   4      131.14       86.27     11.07 o
   0  13   4        0.53       -2.39     16.93 o
   1  13   4       31.86       99.09     19.21 o
   2  13   4      296.80      288.89     12.68 o
   3  13   4      350.36      308.21     22.18 o
   4  13   4      298.90      373.26     32.28 o
   5  13   4        2.56       10.01     19.86 o
   6  13   4        2.41       -0.62     22.20 o
  -8  14   4      413.70      550.62     34.09 o
  -7  14   4      214.17      236.36     15.87 o
  -6  14   4       11.87       -5.40     24.49 o
  -5  14   4      290.02      196.18     20.37 o
  -2  14   4     1117.08      659.18     23.73 o
  -1  14   4      224.51      208.30     14.91 o
   0  14   4       21.19       33.14     13.17 o
   1  14   4      681.78      652.20     24.32 o
   2  14   4      186.49      289.74     32.49 o
   3  14   4      482.50      466.15     22.98 o
   4  14   4      536.67      583.20     47.46 o
   5  14   4      204.16      256.86     54.09 o
   6  14   4       62.49       23.79     19.89 o
  -7  15   4       26.93       64.52     24.74 o
  -6  15   4        2.94       82.88     14.95 o
  -5  15   4        0.09       21.83     14.69 o
  -2  15   4      223.75      408.92    141.42 o
  -1  15   4     1381.03     1354.51    116.46 o
   0  15   4       17.87       26.37     19.08 o
   1  15   4       91.34       88.69     14.09 o
   2  15   4      665.02      604.02     20.29 o
   3  15   4      252.31      233.17     14.34 o
   4  15   4       52.41       54.84     26.10 o
   5  15   4      521.62      527.82     21.05 o
   6  15   4      116.22       45.81     20.56 o
  -7  16   4       11.77       21.77     31.97 o
  -6  16   4       20.22      -26.71     38.19 o
  -2  16   4      668.48      544.93     25.28 o
  -1  16   4      910.07     1046.75    103.15 o
   0  16   4      102.15       91.07     15.57 o
   1  16   4      130.49      168.07     15.17 o
   2  16   4      502.52      619.43     25.50 o
   3  16   4     1508.02     1598.47     70.39 o
   4  16   4      487.23      455.77     23.96 o
   5  16   4      304.64      318.11     31.62 o
  -6  17   4       26.28      -30.82     42.57 o
  -3  17   4     2053.17     1150.35     30.14 o
  -2  17   4      695.47      491.13     24.23 o
  -1  17   4      541.18      493.17     25.03 o
   0  17   4       45.99       55.67     24.06 o
   1  17   4      397.44      444.83     26.66 o
   2  17   4      227.78      312.63     17.67 o
   3  17   4      153.43      184.60     36.79 o
   4  17   4       58.23       40.00     27.46 o
   5  17   4       50.30       69.96     29.47 o
  -6  18   4        0.02      -22.58     43.12 o
  -3  18   4      393.17      236.80     24.21 o
  -2  18   4      385.65      319.03     46.43 o
  -1  18   4       55.18       20.56     26.09 o
   0  18   4      327.38      285.88     15.68 o
   1  18   4      577.29      690.67     28.68 o
   2  18   4       50.29      210.48     41.74 o
   3  18   4        2.13       22.47     22.52 o
   4  18   4       40.50       68.85     38.97 o
  -5  19   4      154.46      261.16     28.86 o
  -3  19   4        0.07       51.04     29.48 o
  -2  19   4      334.20      304.80     72.01 o
  -1  19   4     1058.55      908.70     60.34 o
   0  19   4        2.55        0.45     17.56 o
   1  19   4      554.23      522.44     18.83 o
   2  19   4     1239.93     1249.01     40.57 o
   3  19   4      119.42      302.74    106.38 o
   4  19   4       94.14       67.36     30.14 o
  -3  20   4      315.64      170.72     25.80 o
  -2  20   4      220.41      179.29     48.08 o
  -1  20   4       17.07       81.70     19.93 o
   0  20   4      104.15      110.97     16.92 o
   1  20   4       22.13       33.98     17.04 o
   2  20   4      111.70      146.59     19.55 o
   3  20   4      198.38      258.45     25.21 o
  -3  21   4       30.91       -5.79     34.61 o
  -2  21   4       22.34       26.44     21.38 o
  -1  21   4       92.13      316.45     56.16 o
   0  21   4      130.76      141.29     18.09 o
   1  21   4      325.58      288.43     24.18 o
   2  21   4      249.34      267.19     20.18 o
  -1  22   4      163.28      115.89     24.48 o
   0  22   4      464.59      500.00     23.60 o
 -10   1   5      178.96      313.57     24.44 o
  -9   1   5       24.38       18.51     19.32 o
  -8   1   5       56.02       48.77     18.41 o
  -7   1   5       39.35       27.59     31.63 o
  -6   1   5     1164.39      755.90     10.13 o
  -5   1   5       26.23       -0.09      4.33 o
  -3   1   5    12199.16    15227.70    581.00 o
  -2   1   5     7314.00     9202.56    352.40 o
  -1   1   5     3047.41     3194.23     93.73 o
   0   1   5     1225.02     1115.25     44.20 o
   1   1   5       13.58      287.23     78.51 o
   2   1   5       11.05       -5.84     19.43 o
   3   1   5      627.91      667.33     15.83 o
   4   1   5        9.42      -14.67     14.67 o
   5   1   5      186.71      202.57     33.84 o
   6   1   5        0.74       -2.45     23.69 o
   7   1   5       15.40       27.40     27.42 o
   8   1   5       30.23      -27.15     32.73 o
 -10   2   5       20.79       68.87     36.70 o
  -9   2   5        8.70        3.31      8.08 o
  -8   2   5      257.53      248.42     45.46 o
  -7   2   5      132.94       92.28     12.15 o
  -3   2   5      512.16      584.42     30.54 o
  -2   2   5     1211.52     1397.18     78.15 o
  -1   2   5      270.45      206.72     16.47 o
   0   2   5     2599.09     2667.56    209.92 o
   1   2   5     5434.09     4954.51     70.86 o
   2   2   5      646.12      577.66     10.55 o
   3   2   5      397.41      403.43     14.83 o
   4   2   5     1357.41     1279.57     51.08 o
   5   2   5      928.04      921.04     29.74 o
   6   2   5        0.27      -13.22     23.92 o
   7   2   5      150.55      165.91     28.06 o
   8   2   5        7.85      -29.94     29.94 o
 -10   3   5       61.05       83.29     27.92 o
  -9   3   5       14.35       17.99     20.27 o
  -8   3   5      328.47      277.66     21.88 o
  -7   3   5       63.36       94.02     11.34 o
  -3   3   5     2365.47     3512.39    410.92 o
  -2   3   5       10.03      302.87     32.23 o
  -1   3   5     1765.87     1978.27     35.44 o
   0   3   5      111.82      113.80     12.27 o
   1   3   5     3355.46     3477.41     31.62 o
   2   3   5     2860.83     2902.75     50.64 o
   3   3   5      788.23      854.26     16.26 o
   4   3   5      180.20      141.81     15.41 o
   5   3   5      122.93      103.59     17.18 o
   6   3   5      618.49      546.91     21.50 o
   7   3   5      130.11      132.99     27.57 o
   8   3   5        0.64      -28.03     54.98 o
 -10   4   5       85.53       92.84     28.47 o
  -9   4   5        6.91      -25.92     27.65 o
  -8   4   5      621.83      510.34     51.04 o
  -7   4   5       34.92       47.58     11.21 o
  -3   4   5     4693.54     4960.69    160.08 o
  -2   4   5     1333.28     1604.43    176.66 o
  -1   4   5     1226.28     1137.06     19.84 o
   0   4   5     4581.42     5169.32     43.01 o
   1   4   5        0.67      299.22     85.18 o
   2   4   5      160.25      182.38     17.85 o
   3   4   5     2272.68     2110.23     80.24 o
   4   4   5        2.28      -14.62     14.62 o
   5   4   5      158.86      193.70     23.85 o
   6   4   5      750.78      759.03     39.11 o
   7   4   5       10.26       16.71     20.46 o
   8   4   5        0.15      -28.82     29.45 o
 -10   5   5       57.82       57.43     27.57 o
  -9   5   5      100.25       63.03     22.09 o
  -8   5   5        0.43      -19.44     19.44 o
  -7   5   5      205.46      216.28     26.76 o
  -6   5   5      338.62      418.79     30.15 o
  -3   5   5      384.78      872.92     93.29 o
  -2   5   5     4643.85     4606.99    223.78 o
  -1   5   5        0.43      139.15     52.15 o
   0   5   5      446.22      504.09     20.68 o
   1   5   5     1802.12     1869.14     12.72 o
   2   5   5      713.44      712.94     11.22 o
   3   5   5        0.96       -2.17     11.71 o
   4   5   5       59.58      -17.52     26.05 o
   5   5   5       64.43       30.96     17.12 o
   6   5   5       71.55       59.74     19.52 o
   7   5   5       65.08       42.29     22.93 o
   8   5   5       21.45      -23.66     33.70 o
 -10   6   5       83.35       63.42     29.18 o
  -9   6   5       78.68       86.89     37.49 o
  -8   6   5      122.16      143.84     13.71 o
  -7   6   5     1813.03     1524.73     68.72 o
  -6   6   5      844.99      930.44     30.28 o
  -4   6   5      359.95      302.54     22.41 o
  -3   6   5      453.68      292.39     23.67 o
  -2   6   5      506.38      420.59     18.66 o
  -1   6   5     8977.99     9029.97    439.66 o
   0   6   5     2488.51     2734.58     59.25 o
   1   6   5     7797.00     7764.38    118.56 o
   2   6   5     2796.11     2849.14     31.60 o
   3   6   5      285.38      283.28      9.17 o
   4   6   5       21.00      -13.64     24.17 o
   5   6   5      139.79       68.88     20.16 o
   6   6   5      710.56      731.73     22.42 o
   7   6   5      875.27     1076.91     26.71 o
   8   6   5       10.43       -9.25     23.57 o
  -9   7   5        1.36        7.01     14.64 o
  -8   7   5      270.25      292.68     35.98 o
  -7   7   5      262.07      235.04     13.47 o
  -6   7   5      473.59      510.57     27.39 o
  -4   7   5     3074.12     2280.77     32.01 o
  -3   7   5        2.92       26.36      8.65 o
  -2   7   5     2310.51     2682.25    239.09 o
  -1   7   5     6429.37     7722.66    939.97 o
   0   7   5      795.37      904.80     42.08 o
   1   7   5     8091.28     8050.78    148.97 o
   2   7   5      642.17      561.91      9.30 o
   3   7   5      508.57      517.94      9.09 o
   4   7   5     1610.52     1534.51     36.09 o
   5   7   5      296.91      233.93     18.47 o
   6   7   5      329.67      320.75     29.45 o
   7   7   5       80.27       75.59     24.97 o
  -9   8   5      198.13      274.22     24.65 o
  -8   8   5       75.72       66.81     27.59 o
  -7   8   5      181.92      155.41     34.08 o
  -6   8   5      603.27      396.97     27.94 o
  -4   8   5       29.20       33.38     16.42 o
  -3   8   5      312.30      285.23     23.85 o
  -2   8   5       17.63      341.36    103.92 o
  -1   8   5       68.15      830.27    308.15 o
   0   8   5      311.19      299.00     12.92 o
   1   8   5       36.06      613.63    126.84 o
   2   8   5      604.22      701.07     23.37 o
   3   8   5       72.96       57.73     12.53 o
   4   8   5      189.74      169.91     15.14 o
   5   8   5      107.91       86.68     29.63 o
   6   8   5      196.95      156.37     20.80 o
   7   8   5      147.30      151.73     23.88 o
  -9   9   5       49.60       45.79     19.73 o
  -8   9   5        0.21        7.50     14.93 o
  -7   9   5       68.33       34.22     13.57 o
  -6   9   5      535.35      282.97     22.38 o
  -4   9   5       83.63      244.37     21.00 o
  -3   9   5       30.13      107.47     31.72 o
  -2   9   5      233.47      728.47    190.53 o
  -1   9   5       13.44       32.83     16.47 o
   0   9   5      212.94      214.53     13.69 o
   1   9   5      803.34      960.10     24.59 o
   2   9   5      178.30      297.83     47.10 o
   3   9   5     1358.23     1456.90     37.76 o
   4   9   5       30.51       11.30     14.45 o
   5   9   5      437.19      367.28     17.76 o
   6   9   5        1.54       -2.02     19.92 o
   7   9   5        0.36       -0.64     22.20 o
  -9  10   5       98.16      100.38     21.82 o
  -8  10   5      263.92      254.22     27.02 o
  -7  10   5      425.42      319.73     26.81 o
  -6  10   5     1003.03      670.38     24.31 o
  -4  10   5        3.91      328.14     18.61 o
  -3  10   5        0.02       81.30     15.43 o
  -2  10   5      526.78      409.19     37.89 o
  -1  10   5     2960.74     2614.42    135.66 o
   0  10   5     1343.99     1358.31     57.19 o
   1  10   5     4703.72     5090.36    104.60 o
   2  10   5      137.90      168.34     21.63 o
   3  10   5        0.37        8.37      7.36 o
   4  10   5      333.45      343.07     16.16 o
   5  10   5      185.73      190.40     17.74 o
   6  10   5      689.94      674.26     25.24 o
   7  10   5      385.40      436.29     46.09 o
  -9  11   5       87.09       85.72     18.59 o
  -8  11   5        6.99       -1.02     12.45 o
  -7  11   5       50.91       54.65     16.92 o
  -6  11   5      340.69      177.65     20.95 o
  -4  11   5     2176.03     2255.66     31.32 o
  -3  11   5      116.15       80.10     20.18 o
  -2  11   5     1473.51     1213.23     92.18 o
  -1  11   5      181.64      676.68    138.29 o
   0  11   5      232.54      286.40     17.85 o
   1  11   5      193.81      189.90     15.52 o
   2  11   5        3.15       -1.84      9.76 o
   3  11   5       19.74       26.07     18.55 o
   4  11   5        3.82       35.77     14.84 o
   5  11   5       30.67        6.61     20.25 o
   6  11   5        9.18      -16.52     22.34 o
   7  11   5       20.70      -26.92     27.75 o
  -8  12   5      128.59      153.89     23.93 o
  -7  12   5       26.40       36.01     17.29 o
  -6  12   5      566.06      259.16     22.87 o
  -4  12   5      106.92      278.32     18.03 o
  -3  12   5       75.03      554.10     81.58 o
  -2  12   5      934.11      825.17     66.93 o
  -1  12   5        2.28       30.10     10.24 o
   0  12   5      218.69      298.44     17.41 o
   1  12   5      774.95      768.10     30.45 o
   2  12   5      425.37      354.97     14.87 o
   3  12   5       14.74       14.54     18.15 o
   4  12   5      120.50      110.02     19.12 o
   5  12   5        0.02       -8.46     20.51 o
   6  12   5       50.68       17.05     45.02 o
  -8  13   5      119.90      159.22     55.18 o
  -7  13   5       48.85       18.32     22.23 o
  -6  13   5      601.33      335.39     22.57 o
  -4  13   5       79.50      193.68     17.27 o
  -3  13   5      868.21      815.80    126.27 o
  -2  13   5      162.99      223.88     19.77 o
  -1  13   5       66.38      259.04     53.19 o
   0  13   5      419.23      531.63     29.89 o
   1  13   5      219.72      215.12     20.99 o
   2  13   5      351.89      344.19     15.80 o
   3  13   5       37.25       47.32     16.57 o
   4  13   5        0.15      -22.16     22.16 o
   5  13   5        4.68        5.72     18.26 o
   6  13   5        2.12       -8.81     22.47 o
  -8  14   5        0.02       26.11     28.25 o
  -7  14   5        8.94        7.90     21.86 o
  -6  14   5       92.78       63.03     19.52 o
  -3  14   5       52.83       44.94     15.96 o
  -2  14   5        8.63      167.83     41.43 o
  -1  14   5      122.23      129.82     15.11 o
   0  14   5     1473.80     1785.89    103.68 o
   1  14   5     1539.02     1842.21     81.57 o
   2  14   5      604.38      702.22     32.22 o
   3  14   5      392.27      515.25     38.01 o
   4  14   5      742.37      769.89     23.73 o
   5  14   5      260.55      213.52     36.56 o
   6  14   5       61.40       21.99     20.95 o
  -7  15   5      111.36       37.92     38.20 o
  -6  15   5       35.64        7.56     15.94 o
  -5  15   5        0.32      -20.70     20.70 o
  -3  15   5      376.06      248.92     22.27 o
  -2  15   5      597.64      485.43     32.37 o
  -1  15   5       54.12       75.19     16.43 o
   0  15   5      576.03      702.80     42.99 o
   1  15   5      481.47      555.76     23.39 o
   2  15   5       51.28       92.80     27.73 o
   3  15   5        6.22       11.84     21.89 o
   4  15   5       72.77      106.45     28.04 o
   5  15   5        1.41      -19.31     19.31 o
  -7  16   5       23.93       -2.62     44.00 o
  -3  16   5       17.52      161.54     16.29 o
  -2  16   5        4.36      390.61    101.13 o
  -1  16   5      448.39      463.46     49.01 o
   0  16   5     1254.44     1344.45     82.06 o
   1  16   5      465.66      561.71     44.71 o
   2  16   5      126.93      176.07     15.54 o
   3  16   5        0.28      -16.52     16.52 o
   4  16   5        0.00        9.50     26.07 o
   5  16   5      137.38      174.94     24.69 o
  -4  17   5        1.40      -20.35     28.59 o
  -3  17   5        0.21       -3.74     26.55 o
  -2  17   5     1723.72     1578.08    132.43 o
  -1  17   5      369.90      401.46     37.35 o
   0  17   5       79.90      137.41     15.51 o
   1  17   5      614.68      635.62     30.29 o
   2  17   5      449.07      539.38     31.81 o
   3  17   5       53.29       31.05     21.75 o
   4  17   5      289.35      314.35     48.27 o
  -4  18   5      360.73      174.36     22.23 o
  -3  18   5      134.00       88.55     23.07 o
  -2  18   5      340.95      440.67     71.89 o
  -1  18   5       77.34       19.30     14.27 o
   0  18   5      159.54      223.62     17.63 o
   1  18   5       18.53       82.75     16.64 o
   2  18   5      625.11      803.42     37.24 o
   3  18   5     1169.32     1278.30     32.63 o
   4  18   5     1429.65     1585.98     32.42 o
  -4  19   5       15.57        0.69      4.67 o
  -3  19   5       52.08       -4.48     30.27 o
  -2  19   5      319.19      254.26     42.70 o
  -1  19   5       13.76       64.78     14.64 o
   0  19   5       16.91       58.13     19.64 o
   1  19   5       15.41       32.09     19.20 o
   2  19   5        0.08       38.59     23.67 o
   3  19   5       13.65       -0.54     23.78 o
  -4  20   5       13.30      -31.82     31.82 o
  -3  20   5      738.94      451.12     28.99 o
  -2  20   5       17.90      -16.22     22.92 o
  -1  20   5      575.99      547.35     50.54 o
   0  20   5     2050.19     2295.29     77.39 o
   1  20   5      806.39     1126.15     69.41 o
   2  20   5       16.63       53.02     39.51 o
  -3  21   5      205.02      111.03     24.71 o
  -2  21   5      611.43      569.60     39.02 o
  -1  21   5      657.74      650.61     45.82 o
   0  21   5        6.99      -14.58     22.44 o
   1  21   5      242.29      164.71     19.69 o
 -10   0   6       38.15       43.76     25.73 o
  -9   0   6      143.18      145.15     47.28 o
  -8   0   6       60.43       14.26     75.27 o
  -4   0   6     2717.23     2522.12     67.33 o
  -3   0   6      929.05     3990.14     26.33 o
  -2   0   6      522.21      398.96     37.50 o
  -1   0   6     2562.79     2340.81     16.31 o
   0   0   6      599.88      575.91     14.54 o
   1   0   6     4984.69     4674.12    279.65 o
   2   0   6     3244.86     3303.54     39.98 o
   3   0   6     1606.21     1701.91     35.62 o
   4   0   6     1944.46     1678.10     39.65 o
   5   0   6        1.47       -2.25     31.01 o
   6   0   6      473.80      533.34     39.65 o
   7   0   6      143.14      188.08     39.98 o
   8   0   6       21.66      -46.79     46.79 o
 -10   1   6      118.14      153.13     24.05 o
  -9   1   6        9.95       -0.80     17.15 o
  -8   1   6      499.90      467.72     30.60 o
  -4   1   6     2835.51     4450.75    261.75 o
  -3   1   6     2215.51     2765.83     81.00 o
  -2   1   6     1119.07     1232.96     40.74 o
  -1   1   6      642.27      524.24     14.34 o
   0   1   6      211.69      148.58      9.37 o
   1   1   6       11.22       17.71      4.14 o
   2   1   6      103.91      125.28      8.90 o
   3   1   6      514.09      572.83     16.69 o
   4   1   6     1526.27     1626.00     28.17 o
   5   1   6       58.38       76.73     23.23 o
   6   1   6      163.38      143.12     26.07 o
   7   1   6       71.30       32.92     27.50 o
   8   1   6       39.98      -31.23     34.46 o
 -10   2   6      172.45      154.51     24.24 o
  -9   2   6       12.23        2.83     30.00 o
  -8   2   6        1.11       -4.55     31.26 o
  -7   2   6      200.93      212.08     31.66 o
  -4   2   6      122.51      143.44     12.10 o
  -3   2   6     9938.18    11072.35    375.22 o
  -2   2   6     1519.09     1320.66     20.40 o
  -1   2   6     1920.90     1887.42     34.61 o
   0   2   6     6516.00     6977.13    608.79 o
   1   2   6     2827.68     2842.49     97.39 o
   2   2   6      569.92      498.03     14.82 o
   3   2   6     2062.15     2188.64     22.05 o
   4   2   6      266.13      265.70     17.25 o
   5   2   6       75.10       42.29     17.94 o
   6   2   6      375.95      405.52     28.04 o
   7   2   6        9.24      -28.12     28.12 o
   8   2   6        8.71      -31.92     32.06 o
 -10   3   6       38.65       43.58     26.31 o
  -9   3   6      276.54      272.22     49.16 o
  -8   3   6       48.82       54.67     25.38 o
  -7   3   6        0.79        7.29     14.77 o
  -4   3   6      355.66      958.72     17.64 o
  -3   3   6     2801.94     3283.15    102.36 o
  -2   3   6     1057.34     1036.34     34.82 o
  -1   3   6     2366.90     2311.34     20.63 o
   0   3   6       10.51        7.07     13.04 o
   1   3   6     2022.90     1991.11     42.75 o
   2   3   6      629.37      701.09     25.53 o
   3   3   6      144.17      155.41     14.94 o
   4   3   6      694.84      666.01     23.56 o
   5   3   6       32.75        6.89     17.74 o
   6   3   6        0.14       -2.21     21.78 o
   7   3   6       41.15       59.66     28.13 o
   8   3   6      181.67      131.17     32.75 o
 -10   4   6       15.89       -2.65     24.78 o
  -9   4   6       14.30      -10.44     19.65 o
  -8   4   6      695.62      576.56     49.07 o
  -7   4   6      962.65      661.65     33.08 o
  -5   4   6      571.92      449.89     25.29 o
  -4   4   6      262.47      281.93     24.91 o
  -3   4   6      604.18      591.98     18.97 o
  -2   4   6      632.27      753.46     27.55 o
  -1   4   6     8394.80     9468.65     87.44 o
   0   4   6     9318.52     9407.62     89.65 o
   1   4   6     3418.50     3168.12     49.23 o
   2   4   6      365.93      243.25     21.57 o
   3   4   6      135.85      114.73     14.64 o
   4   4   6     1076.95      985.26     36.37 o
   5   4   6      817.18      861.37     42.99 o
   6   4   6      718.54      780.00     36.84 o
   7   4   6      272.48      259.99     23.48 o
 -10   5   6      185.94      204.94     29.61 o
  -9   5   6      127.11      157.15     55.45 o
  -8   5   6        5.92      -17.53     17.53 o
  -7   5   6      107.35      159.06     25.24 o
  -5   5   6     4914.23     4598.46     45.76 o
  -4   5   6     1363.48     1486.60     38.56 o
  -3   5   6      155.32      137.63     11.32 o
  -2   5   6     4483.80     5206.73    743.39 o
  -1   5   6     3446.83     3767.88     36.84 o
   0   5   6     2922.10     2729.87     43.26 o
   1   5   6      948.14      719.74     10.85 o
   2   5   6      734.71      595.56     11.09 o
   3   5   6     1050.81     1031.58     30.80 o
   4   5   6      880.57      828.51     19.86 o
   5   5   6      836.43      793.07     21.81 o
   6   5   6       51.45       18.39     24.55 o
   7   5   6       78.08       73.07     27.84 o
 -10   6   6      332.65      295.35     29.78 o
  -9   6   6        0.25       32.19     23.03 o
  -8   6   6       28.41       29.46     22.22 o
  -7   6   6      502.42      442.10     30.19 o
  -5   6   6        0.65       11.13     27.28 o
  -4   6   6      197.89      151.42      6.99 o
  -3   6   6      494.58      499.43     33.54 o
  -2   6   6       76.80        9.69      6.93 o
  -1   6   6     3667.89     3473.28     76.51 o
   0   6   6     7673.17     7711.44    131.40 o
   1   6   6     1485.84     1893.42     98.10 o
   2   6   6      342.37      371.86     18.13 o
   3   6   6     2739.35     2797.69     74.19 o
   4   6   6      104.23       55.93     31.69 o
   5   6   6      149.52      149.97     19.29 o
   6   6   6     1181.07     1327.99     26.96 o
   7   6   6      100.88       65.07     23.30 o
  -9   7   6        0.55       12.43     14.90 o
  -8   7   6       44.89        0.61     29.94 o
  -7   7   6       25.19       51.28    111.89 o
  -5   7   6       33.16       37.15     26.84 o
  -4   7   6      265.77      312.87     30.47 o
  -3   7   6      257.13      483.83     98.93 o
  -2   7   6     1082.70      837.77     47.88 o
  -1   7   6      974.99     1015.02     31.50 o
   0   7   6      451.74      438.24     21.59 o
   1   7   6     1383.99     1407.23     35.57 o
   2   7   6      124.59      162.74     16.97 o
   3   7   6      230.29      244.73     11.82 o
   4   7   6      222.66      169.41     20.20 o
   5   7   6      528.69      467.46     21.39 o
   6   7   6      173.99      194.01     22.63 o
   7   7   6       53.53       27.83     23.20 o
  -9   8   6       13.30        2.54     19.58 o
  -8   8   6      456.10      424.84     16.39 o
  -7   8   6      983.36      615.97     30.22 o
  -5   8   6      584.01      504.35     26.34 o
  -4   8   6     1275.31     1468.14    193.02 o
  -3   8   6     2426.22     2287.34    235.46 o
  -2   8   6      274.33      367.07     40.85 o
  -1   8   6     2636.52     2622.92     86.27 o
   0   8   6     4024.31     4460.49    118.36 o
   1   8   6     1608.42     1606.67     54.23 o
   2   8   6      176.74      192.74     17.91 o
   3   8   6      222.49      218.24     12.22 o
   4   8   6       87.95       71.11     23.84 o
   5   8   6      955.69      947.86     43.06 o
   6   8   6      688.24      858.44     48.05 o
   7   8   6      166.38      181.86     24.07 o
  -9   9   6        0.16      -16.27     18.91 o
  -8   9   6       68.49      113.17     18.29 o
  -7   9   6       33.92       47.54     17.44 o
  -5   9   6     4422.70     4353.97     44.71 o
  -4   9   6     1059.78      814.52     82.41 o
  -3   9   6      307.10      400.90     77.60 o
  -2   9   6     2712.16     4928.76    973.26 o
  -1   9   6      794.52      682.31     55.25 o
   0   9   6     1203.76     1194.61     30.92 o
   1   9   6       85.85      108.35     13.06 o
   2   9   6      483.29      460.12      9.87 o
   3   9   6      587.81      548.64     13.47 o
   4   9   6      218.84      232.95     16.28 o
   5   9   6      784.90      731.33     26.72 o
   6   9   6        6.48      -21.62     21.62 o
   7   9   6       26.57       49.89     23.41 o
  -9  10   6      107.15       76.95     27.81 o
  -8  10   6       50.45       64.23     25.46 o
  -7  10   6       31.13        3.53     20.36 o
  -5  10   6        0.41        6.05      8.57 o
  -4  10   6       65.65       88.12     16.35 o
  -3  10   6      512.52      407.33     32.25 o
  -2  10   6       98.17      133.84     15.92 o
  -1  10   6     1428.13     1268.30     79.64 o
   0  10   6     1567.61     1599.84     72.37 o
   1  10   6       15.34       45.91     18.17 o
   2  10   6        0.84       10.65      8.59 o
   3  10   6       22.61       10.16     11.99 o
   4  10   6      663.30      716.31     29.24 o
   5  10   6      114.03       87.88     23.01 o
   6  10   6      140.10       59.23     34.08 o
   7  10   6        1.26      -31.26     31.26 o
  -9  11   6        2.08        1.50     18.55 o
  -8  11   6      125.83       72.10     23.51 o
  -7  11   6       11.43       45.34     18.34 o
  -5  11   6      148.08      178.38     18.84 o
  -4  11   6       50.15       41.45     28.11 o
  -3  11   6       32.02      102.46     23.67 o
  -2  11   6      226.01      453.97     65.56 o
  -1  11   6      186.60      894.92    126.03 o
   0  11   6       97.17      116.06     14.41 o
   1  11   6     1153.24     1415.86     59.16 o
   2  11   6       17.45      241.07     45.59 o
   3  11   6       40.24       58.15     18.32 o
   4  11   6      336.33      429.37     21.84 o
   5  11   6      288.51      255.94     22.21 o
   6  11   6      111.10      120.05     27.73 o
  -8  12   6      144.71      136.43     19.10 o
  -7  12   6      814.07      580.64     28.47 o
  -5  12   6      465.85      366.69     22.99 o
  -4  12   6       16.36      339.78     62.90 o
  -3  12   6       26.09      483.27     97.16 o
  -2  12   6      385.49      266.19     18.48 o
  -1  12   6      348.13      492.90     56.68 o
   0  12   6     2895.59     3624.02    297.59 o
   1  12   6     1120.21     1238.05     44.78 o
   2  12   6       18.34       27.32     12.68 o
   3  12   6       19.94       60.30     14.10 o
   4  12   6      315.23      286.12     18.71 o
   5  12   6      388.11      392.11     26.32 o
   6  12   6      236.81      237.64     29.00 o
  -8  13   6       74.09       26.17     15.07 o
  -7  13   6        5.11       26.91     20.89 o
  -6  13   6       10.40        6.56     15.47 o
  -5  13   6      526.12      729.22     23.95 o
  -4  13   6      189.35      181.16     18.99 o
  -3  13   6       27.29       49.96     27.59 o
  -2  13   6      130.55       87.19     13.22 o
  -1  13   6      373.51      333.24     15.34 o
   0  13   6       83.30       98.70     16.18 o
   1  13   6       15.03       61.14     15.63 o
   2  13   6        0.02        1.43     11.34 o
   3  13   6       19.42       55.92     14.43 o
   4  13   6      118.04       99.77     17.73 o
   5  13   6      221.62      221.91     46.13 o
   6  13   6      133.37      117.29     23.62 o
  -8  14   6        0.60       -3.87     21.13 o
  -7  14   6       23.29       -4.38     27.43 o
  -6  14   6      185.69       59.60     15.07 o
  -4  14   6      195.60      157.16     15.51 o
  -3  14   6       40.43      224.25     60.36 o
  -2  14   6      282.05      257.11     22.48 o
  -1  14   6       64.17      171.28     49.23 o
   0  14   6       43.76       57.31     16.95 o
   1  14   6      301.16      246.11     15.54 o
   2  14   6        2.78       -3.12     12.30 o
   3  14   6     1013.59     1029.71     29.09 o
   4  14   6      364.87      340.91     22.67 o
   5  14   6      280.84      244.10     20.83 o
  -7  15   6       14.49      -14.55     27.16 o
  -6  15   6      123.74      119.44     19.30 o
  -4  15   6       88.16       71.42     18.18 o
  -3  15   6        1.68        2.41     30.45 o
  -2  15   6       24.42       96.67     37.68 o
  -1  15   6       97.22      133.70     15.82 o
   0  15   6        0.03      -13.11     18.65 o
   1  15   6      297.21      338.39     16.50 o
   2  15   6       57.70      107.63     40.99 o
   3  15   6       13.92       -9.52     15.12 o
   4  15   6      106.57      103.05     18.34 o
   5  15   6       25.39       -7.65     19.96 o
  -5  16   6       91.65       34.05     14.90 o
  -4  16   6      775.72      503.80     26.16 o
  -3  16   6     1861.73     1367.72    109.89 o
  -2  16   6      476.69      394.07     25.97 o
  -1  16   6      218.21      186.21     34.89 o
   0  16   6        0.83       19.37     20.62 o
   1  16   6       27.81       86.85     27.34 o
   2  16   6     1062.46     1250.60     70.68 o
   3  16   6     1031.93     1111.12     36.51 o
   4  16   6      202.65      178.06     19.32 o
   5  16   6       12.11       26.59     20.00 o
  -5  17   6       24.21       19.27     16.35 o
  -4  17   6      470.89      181.04     20.15 o
  -3  17   6      155.87      111.31     24.37 o
  -2  17   6        6.31       53.72     15.08 o
  -1  17   6      281.09      316.56     32.37 o
   0  17   6       23.52       23.23     18.60 o
   1  17   6        5.75       -4.54     19.06 o
   2  17   6       22.10       55.15     21.33 o
   3  17   6      105.94      125.85     26.70 o
   4  17   6      145.94      141.64     34.21 o
  -5  18   6        7.61       39.97     35.17 o
  -4  18   6      589.96      425.92     42.79 o
  -3  18   6       21.13       36.38     26.40 o
  -2  18   6        4.20       32.10     25.15 o
  -1  18   6      474.87      594.06     94.21 o
   0  18   6      258.39      240.51     20.52 o
   1  18   6       57.11      108.35     20.45 o
   2  18   6        0.02        6.52     22.08 o
   3  18   6       19.99       38.54     26.07 o
   4  18   6       16.71       -6.00     38.66 o
  -4  19   6      214.45      160.53     23.42 o
  -3  19   6      234.48      193.24     18.15 o
  -2  19   6      927.05      981.89     74.75 o
  -1  19   6      403.30      477.06     46.59 o
   0  19   6      167.22      148.23     20.96 o
   1  19   6     1086.54     1118.85     44.38 o
   2  19   6      681.56      774.26     31.65 o
   3  19   6        5.19       -7.46     33.99 o
  -3  20   6      648.24      602.40     56.95 o
  -2  20   6      561.53      605.44     37.66 o
  -1  20   6        8.57       14.24     21.94 o
   0  20   6        0.10      -18.98     21.92 o
   1  20   6      144.28      176.16     25.90 o
   2  20   6      391.71      482.50     26.05 o
  -3  21   6       84.19       87.25     34.03 o
  -2  21   6        9.14      128.86     15.96 o
  -1  21   6       89.81      144.79     20.88 o
   0  21   6        1.29       47.17     21.86 o
   1  21   6       38.55       91.40     23.01 o
 -10   1   7        0.38        2.38     29.35 o
  -9   1   7        0.03       34.71     22.14 o
  -8   1   7        9.71       11.91     24.77 o
  -6   1   7       36.97      212.64     16.83 o
  -5   1   7       79.30      166.54     17.48 o
  -4   1   7      668.10      653.89     16.91 o
  -3   1   7      142.94      185.21     17.52 o
  -2   1   7     1163.75     1104.67     44.14 o
  -1   1   7     4494.25     4353.65     35.30 o
   0   1   7      806.09      832.54     14.81 o
   1   1   7      983.97      823.38     51.15 o
   2   1   7     2119.34     1861.86     96.22 o
   3   1   7     1577.61     1736.15     27.30 o
   4   1   7      648.45      654.94     29.48 o
   5   1   7        0.04      -24.27     24.27 o
   6   1   7       33.75      -27.44     27.44 o
   7   1   7       68.35       24.44     30.32 o
 -10   2   7       12.89      -15.15     24.51 o
  -9   2   7      247.36      166.27     28.70 o
  -8   2   7      358.96      293.68     33.31 o
  -6   2   7     1507.84     1225.99     39.62 o
  -5   2   7      761.13      659.80     21.43 o
  -4   2   7     1343.41     1536.42     30.94 o
  -3   2   7     2957.66     3285.21    204.53 o
  -2   2   7     2849.82     2790.82     74.72 o
  -1   2   7       25.93      208.65     53.90 o
   0   2   7        4.04        0.10     25.42 o
   1   2   7     1159.14     1406.73     25.88 o
   2   2   7       11.88       32.23     12.69 o
   3   2   7      999.30     1051.55     19.72 o
   4   2   7     1850.65     1886.67     45.74 o
   5   2   7      180.86      187.64     25.40 o
   6   2   7      199.56      163.42     51.85 o
   7   2   7      183.48      165.31     31.62 o
 -10   3   7      113.96       80.28     32.11 o
  -9   3   7       94.36       59.57     18.09 o
  -8   3   7      699.98      509.12     31.71 o
  -6   3   7      832.29      553.56     27.79 o
  -5   3   7      273.96      291.77     13.72 o
  -4   3   7      833.26      939.15     23.30 o
  -3   3   7     4052.05     4090.77     74.85 o
  -2   3   7     2518.63     2565.35     38.25 o
  -1   3   7      306.59      439.01     52.19 o
   0   3   7      697.56      661.76     59.41 o
   1   3   7      182.48      135.08     12.69 o
   2   3   7      121.86      136.44     10.97 o
   3   3   7     1391.05     1289.96     37.93 o
   4   3   7     2975.72     3220.56     74.61 o
   5   3   7     1131.55     1288.35     47.36 o
   6   3   7      330.53      374.61     29.83 o
   7   3   7       76.38       45.21     31.37 o
 -10   4   7       72.41       65.08     49.72 o
  -9   4   7      232.43      163.92     20.27 o
  -8   4   7      131.50      147.34     32.53 o
  -6   4   7        0.19      167.65     21.96 o
  -5   4   7       46.06       31.78     11.40 o
  -4   4   7     1271.76     1103.96     18.45 o
  -3   4   7       35.69       30.60     14.44 o
  -2   4   7      363.96      428.03     13.11 o
  -1   4   7     3538.49     3229.21     19.60 o
   0   4   7     2050.74     2137.20     25.45 o
   1   4   7      143.80      111.94     10.21 o
   2   4   7     1557.82     1590.00     15.04 o
   3   4   7     1735.85     2002.05     89.58 o
   4   4   7       73.20       24.62     17.59 o
   5   4   7      378.21      398.19     21.99 o
   6   4   7      219.07      160.78     22.84 o
   7   4   7        0.01      -31.37     31.37 o
 -10   5   7       10.19      -20.84     33.38 o
  -9   5   7       28.04       12.18     18.63 o
  -8   5   7      160.98      137.71     30.29 o
  -6   5   7      354.80      354.19     26.27 o
  -5   5   7       22.71       59.42     20.13 o
  -4   5   7      319.47      514.36     44.83 o
  -3   5   7      391.87      435.84     22.27 o
  -2   5   7      217.52      302.12     64.44 o
  -1   5   7      267.71      319.15     18.60 o
   0   5   7        8.39       -0.56     10.49 o
   1   5   7      221.89      261.18     17.93 o
   2   5   7     1288.39     1181.74     50.54 o
   3   5   7      739.94      786.00     18.89 o
   4   5   7      468.37      385.99     20.01 o
   5   5   7        7.23      -16.13     19.93 o
   6   5   7        1.93       -7.65     22.25 o
   7   5   7       90.21       65.53     29.11 o
 -10   6   7        9.31        9.03     29.63 o
  -9   6   7      131.47       86.32     24.40 o
  -8   6   7      840.73      477.84     32.93 o
  -6   6   7     1612.49     1471.72     35.36 o
  -5   6   7      191.67      269.08     11.18 o
  -4   6   7      121.68      104.03     12.93 o
  -3   6   7      143.62      198.95     44.47 o
  -2   6   7     5414.52     5154.25    184.27 o
  -1   6   7     5664.47     5369.59    124.28 o
   0   6   7      889.82      809.61     18.03 o
   1   6   7       34.86       -9.13      9.13 o
   2   6   7     1062.92      976.57     27.34 o
   3   6   7       94.41       89.59     20.46 o
   4   6   7      267.76      240.74     18.42 o
   5   6   7      178.32      197.40     20.72 o
   6   6   7      561.65      660.44     26.40 o
   7   6   7        0.10      -23.83     23.83 o
 -10   7   7       31.47        1.10     44.49 o
  -9   7   7      482.81      456.65     46.10 o
  -8   7   7      625.14      361.38     31.15 o
  -6   7   7      933.17      756.37     29.57 o
  -5   7   7     1262.51     1134.02     73.05 o
  -4   7   7      237.18      238.73     31.25 o
  -3   7   7     3204.20     3448.41    357.28 o
  -2   7   7    12306.88    11776.09    375.15 o
  -1   7   7      744.74     1169.56    211.08 o
   0   7   7     2705.05     2834.20     36.68 o
   1   7   7     2297.30     2261.21     48.20 o
   2   7   7        1.09       13.91     11.40 o
   3   7   7     2795.63     3069.13    109.59 o
   4   7   7     2869.16     3149.54     93.90 o
   5   7   7     1021.13     1041.42     40.85 o
   6   7   7      110.36       95.86     22.47 o
   7   7   7       18.53        1.48     23.75 o
  -9   8   7       37.35       43.17     36.67 o
  -8   8   7      123.04       69.31     26.89 o
  -6   8   7      131.52      215.96     22.51 o
  -5   8   7       16.01       -1.01     15.15 o
  -4   8   7      213.74      389.98     72.92 o
  -3   8   7        2.12       -3.58     11.76 o
  -2   8   7      295.25      247.64     18.77 o
  -1   8   7     4845.82     4523.80    114.06 o
   0   8   7       20.18       35.16     10.69 o
   1   8   7     1120.31     1110.93     18.78 o
   2   8   7     2876.53     2928.49     31.98 o
   3   8   7        4.46       -3.17     11.85 o
   4   8   7       16.02      -14.77     24.59 o
   5   8   7      125.67       88.61     22.49 o
   6   8   7      115.43       65.62     22.34 o
   7   8   7       17.74      -17.36     23.96 o
  -9   9   7        2.41       -1.75     27.79 o
  -8   9   7       12.51      -32.35     32.35 o
  -6   9   7      376.75      446.62     27.12 o
  -5   9   7       55.69      238.29     52.91 o
  -4   9   7      230.41      223.13     20.90 o
  -3   9   7      127.78      117.85     12.00 o
  -2   9   7      310.91     1261.33    267.15 o
  -1   9   7      479.88      599.51     41.38 o
   0   9   7       26.51        8.60     11.36 o
   1   9   7       70.16       81.57     19.13 o
   2   9   7      167.76      237.71     15.67 o
   3   9   7        9.61        9.85     12.11 o
   4   9   7      502.28      487.04     31.63 o
   5   9   7       79.00       47.73     27.14 o
   6   9   7       98.33      101.90     22.80 o
  -9  10   7        5.69        4.62     25.21 o
  -8  10   7      858.18      870.54     33.04 o
  -7  10   7      238.51      137.10     24.18 o
  -6  10   7      930.86      903.20     29.15 o
  -5  10   7       77.74       91.08     23.70 o
  -4  10   7       51.34       80.46     12.22 o
  -3  10   7       45.31       40.39     11.30 o
  -2  10   7      410.96      360.24     22.07 o
  -1  10   7     2028.46     2650.71    177.25 o
   0  10   7     3613.97     4112.05    114.35 o
   1  10   7      553.37      709.25     49.93 o
   2  10   7      522.64      466.68     13.90 o
   3  10   7      186.41      186.98     13.07 o
   4  10   7      501.61      475.96     18.09 o
   5  10   7      489.49      548.74     34.06 o
   6  10   7       84.92       78.59     23.00 o
  -9  11   7       14.96       14.91     22.76 o
  -8  11   7       81.93       88.02     28.50 o
  -7  11   7       52.36       -2.37     29.20 o
  -6  11   7       42.76       63.36     16.62 o
  -5  11   7        0.46       -2.71     13.32 o
  -4  11   7       17.31       12.20     13.23 o
  -3  11   7      966.32      926.08    148.78 o
  -2  11   7      852.76      808.97     56.26 o
  -1  11   7       57.98      125.34     34.11 o
   0  11   7       11.32       27.42     14.85 o
   1  11   7        7.29       12.93     14.07 o
   2  11   7      380.85      423.26     24.85 o
   3  11   7      960.15     1060.97     26.46 o
   4  11   7     1146.06     1321.33     47.71 o
   5  11   7      148.78       79.89     27.11 o
   6  11   7        0.79      -28.01     28.01 o
  -8  12   7        8.03       13.39     24.62 o
  -7  12   7      111.57       82.35     16.87 o
  -6  12   7        0.96      214.71     23.96 o
  -5  12   7       29.11      331.84     73.64 o
  -4  12   7       57.54      417.36     68.90 o
  -3  12   7     1124.71     1211.95    116.70 o
  -2  12   7     1638.91     1688.42     82.55 o
  -1  12   7      826.08      874.39     45.23 o
   0  12   7       36.68       78.86     20.90 o
   1  12   7      790.11      941.97     50.62 o
   2  12   7      560.32      515.70     20.76 o
   3  12   7      119.77       89.96     14.61 o
   4  12   7       12.46        7.37     18.19 o
   5  12   7       57.32       32.66     22.00 o
   6  12   7       64.92        4.99     28.20 o
  -8  13   7       64.94       66.95     30.94 o
  -7  13   7       49.02       13.25     15.71 o
  -5  13   7        0.12       34.39      9.24 o
  -4  13   7        0.02        8.89     13.15 o
  -3  13   7       33.16      174.32     41.97 o
  -2  13   7       72.02       64.28     22.54 o
  -1  13   7      320.64      300.43     16.08 o
   0  13   7      121.38      202.85     15.53 o
   1  13   7      315.91      460.95     39.94 o
   2  13   7      173.81      204.02     37.45 o
   3  13   7      205.21      172.83     15.37 o
   4  13   7        7.08       29.84     18.60 o
   5  13   7      213.80      223.61     20.76 o
  -8  14   7       23.42      -31.52     31.52 o
  -7  14   7        0.08        5.85     11.71 o
  -5  14   7      625.41      421.95    127.36 o
  -4  14   7      481.23      412.66     56.71 o
  -3  14   7     1329.94     1075.39     46.84 o
  -2  14   7      308.65      273.38     20.97 o
  -1  14   7     1103.38     1212.47    133.61 o
   0  14   7      742.72      826.78     72.05 o
   1  14   7      105.43       69.91     25.99 o
   2  14   7        2.53      -13.93     13.93 o
   3  14   7      148.26      121.70     15.95 o
   4  14   7       96.33       78.84     18.73 o
   5  14   7       29.76       -8.22     19.90 o
  -7  15   7        8.04        7.58     17.12 o
  -5  15   7      305.98      239.50     36.40 o
  -4  15   7      379.14      351.39     69.65 o
  -3  15   7      140.41      116.98     22.13 o
  -2  15   7      288.98      321.41     17.36 o
  -1  15   7       52.97      150.68     33.34 o
   0  15   7        0.04        7.85     17.96 o
   1  15   7     1259.34     1325.55     50.01 o
   2  15   7      744.08      865.38     25.11 o
   3  15   7      614.72      596.50     36.69 o
   4  15   7      191.44      179.34     29.99 o
   5  15   7        3.57      -13.96     20.51 o
  -5  16   7       40.28      177.41    106.07 o
  -4  16   7        0.28      138.06     52.31 o
  -3  16   7      408.50      538.47     81.88 o
  -2  16   7      941.01     1050.54     51.25 o
  -1  16   7      756.65      818.18     71.95 o
   0  16   7      275.87      238.10     34.32 o
   1  16   7       22.26       37.77     28.67 o
   2  16   7       31.22       25.71     19.73 o
   3  16   7      101.03       94.21     16.56 o
   4  16   7        2.46      -18.99     18.99 o
  -5  17   7      383.83      173.53     31.71 o
  -4  17   7       21.88       -1.81     17.11 o
  -3  17   7       34.40       26.81     16.09 o
  -2  17   7     1012.42     1153.18     79.64 o
  -1  17   7       34.28      131.09     50.19 o
   0  17   7       27.66       10.80     15.74 o
   1  17   7      893.23     1096.74     59.58 o
   2  17   7        0.03       -2.92     18.89 o
   3  17   7      170.33      132.38     20.71 o
   4  17   7      176.41      132.27     25.00 o
  -4  18   7      634.92      545.22     59.88 o
  -3  18   7      713.73      549.67     44.49 o
  -2  18   7       32.16       77.76     23.35 o
  -1  18   7      141.89      162.53     20.10 o
   0  18   7        6.94        4.75     19.65 o
   1  18   7       75.50      107.93     30.74 o
   2  18   7      537.17      608.35     49.03 o
   3  18   7      565.32      579.81     34.86 o
  -5  19   7        0.82       51.14     38.11 o
  -4  19   7      134.67      146.97     50.52 o
  -3  19   7       34.89      172.19     25.49 o
  -2  19   7       20.67      109.89     35.37 o
  -1  19   7      135.22      119.17     20.14 o
   0  19   7        1.68      -11.06     20.29 o
   1  19   7      162.45      164.43     25.30 o
   2  19   7      166.66      181.40     20.67 o
  -4  20   7      363.89      237.56     39.67 o
  -3  20   7      113.16      131.43     31.99 o
  -2  20   7      819.03      914.91    116.88 o
  -1  20   7     1439.00     1720.31    104.12 o
   0  20   7      836.02      926.11     68.74 o
   1  20   7       31.78       95.94     29.54 o
  -3  21   7      448.16      520.32     81.10 o
  -2  21   7      189.64      342.05     28.42 o
  -1  21   7        1.17       23.04     27.13 o
   0  21   7      332.66      497.85     48.63 o
 -10   0   8       20.57      -15.93     30.24 o
  -9   0   8        0.33       20.21     28.99 o
  -7   0   8      774.35      827.92     29.24 o
  -6   0   8      264.81      339.00     31.36 o
  -5   0   8      129.44      249.09     18.94 o
  -4   0   8      683.62      751.62     19.28 o
  -3   0   8     3283.12     3526.37     40.23 o
  -2   0   8     3710.48     4063.02     19.51 o
  -1   0   8      537.73      645.39     20.54 o
   0   0   8      276.12      397.16     14.39 o
   1   0   8     2402.68     1818.73    202.38 o
   2   0   8      396.33      407.92     27.18 o
   3   0   8      827.92      869.09     35.85 o
   4   0   8      534.52      553.20     36.68 o
   5   0   8       13.01       27.61     35.86 o
   6   0   8       41.14      -10.18     40.01 o
   7   0   8      845.11     1357.71     56.93 o
 -10   1   8        0.00      -28.32     28.32 o
  -9   1   8       18.92       -7.24     34.24 o
  -7   1   8       40.06       47.15     38.38 o
  -6   1   8       10.09       10.97     11.63 o
  -5   1   8      270.04      247.32     12.36 o
  -4   1   8      498.16      550.19     21.81 o
  -3   1   8     5090.76     5518.59     94.45 o
  -2   1   8      220.37      163.94     11.52 o
  -1   1   8      668.78      682.32     11.56 o
   0   1   8      555.46      463.48     10.34 o
   1   1   8     3029.81     2593.78    150.84 o
   2   1   8     1749.80     1831.51    114.93 o
   3   1   8     3350.52     3499.24     49.40 o
   4   1   8      391.19      359.99     25.06 o
   5   1   8       12.54       17.65     25.84 o
   6   1   8       43.40       -1.79     27.80 o
   7   1   8       26.36       91.05     33.20 o
 -10   2   8       21.87       28.36     20.81 o
  -9   2   8        9.82       21.64     30.73 o
  -7   2   8      155.11      118.36     14.26 o
  -6   2   8       89.27       92.50     11.57 o
  -5   2   8      319.66      237.14     13.40 o
  -4   2   8     1081.34     1011.76     23.08 o
  -3   2   8      387.06      489.44     25.69 o
  -2   2   8     1961.44     1955.81     22.73 o
  -1   2   8      328.46      453.63     14.44 o
   0   2   8      116.50       93.11     14.57 o
   1   2   8       26.33       14.16      7.02 o
   2   2   8      603.75      599.12     18.38 o
   3   2   8      738.54      767.06     19.84 o
   4   2   8       63.70       50.15     23.43 o
   5   2   8        0.10       -9.48     25.43 o
   6   2   8       45.28        4.89     28.44 o
   7   2   8        1.26       17.19     32.01 o
 -10   3   8       18.78       33.03     43.29 o
  -9   3   8      236.46      189.03     23.47 o
  -7   3   8       96.86       42.03     19.87 o
  -6   3   8        7.40       -3.04     15.28 o
  -5   3   8      665.25      808.24     26.21 o
  -4   3   8        5.54       14.57     29.36 o
  -3   3   8     2714.09     2887.75     23.97 o
  -2   3   8      437.77      473.09     15.77 o
  -1   3   8       13.47       45.41     39.50 o
   0   3   8      137.12      162.48     30.94 o
   1   3   8     1187.58      799.11    151.25 o
   2   3   8     1255.75     1358.57     48.68 o
   3   3   8     2057.35     2016.77     55.55 o
   4   3   8       19.44      -18.20     18.20 o
   5   3   8      389.69      441.17     28.87 o
   6   3   8       18.84      -24.86     28.95 o
   7   3   8       50.76      120.68     32.04 o
 -10   4   8       22.95      -20.22     27.72 o
  -9   4   8      158.30       24.71     17.37 o
  -7   4   8      342.08      379.08     82.69 o
  -6   4   8      624.91      584.92     34.34 o
  -5   4   8      416.25      479.55     13.96 o
  -4   4   8      650.80      634.49     17.69 o
  -3   4   8     1468.04     1442.04     30.48 o
  -2   4   8     8336.41     8576.42    149.53 o
  -1   4   8      580.27      557.64     15.79 o
   0   4   8        0.01       -6.13     14.42 o
   1   4   8     1119.56      784.58     74.67 o
   2   4   8      272.24      292.18     11.65 o
   3   4   8      785.53      773.96     19.92 o
   4   4   8      506.36      505.81     20.70 o
   5   4   8      427.66      407.58     22.77 o
   6   4   8       40.67        2.88     28.88 o
   7   4   8      449.48      587.94     35.78 o
 -10   5   8       60.42       52.67     18.90 o
  -9   5   8      295.50      146.83     54.51 o
  -7   5   8      508.03      335.79     76.02 o
  -6   5   8     1080.85     1172.18     98.34 o
  -5   5   8      702.27      633.99     14.81 o
  -4   5   8     1270.94     1211.89     28.94 o
  -3   5   8     2835.02     2866.78     19.11 o
  -2   5   8     3209.69     2803.89     42.99 o
  -1   5   8      372.61      469.87     25.66 o
   0   5   8        3.63        7.96     12.18 o
   1   5   8       17.25       -5.86     10.35 o
   2   5   8      544.66      497.24     12.78 o
   3   5   8     4224.47     4371.94     63.73 o
   4   5   8      833.15      839.31     22.29 o
   5   5   8     1319.02     1494.32     46.73 o
   6   5   8        5.84      -23.53     29.28 o
   7   5   8        1.20      -25.46     31.52 o
 -10   6   8       67.84       96.80     31.21 o
  -9   6   8       62.00       33.57     31.18 o
  -8   6   8       66.43       41.08     30.13 o
  -7   6   8      698.68      576.60     29.63 o
  -6   6   8        9.63      110.14     25.87 o
  -5   6   8        6.50      238.82     29.86 o
  -4   6   8      730.21      627.73     38.58 o
  -3   6   8        9.23        4.50     11.06 o
  -2   6   8     1774.01     1964.09     38.88 o
  -1   6   8     4135.81     4036.52     94.92 o
   0   6   8     2801.21     2828.57     41.21 o
   1   6   8       53.22       30.38     18.98 o
   2   6   8     1433.75     1442.31     26.65 o
   3   6   8     1258.49     1280.79     25.65 o
   4   6   8        1.85       -7.33     18.33 o
   5   6   8      115.10      122.14     21.82 o
   6   6   8      231.56      171.89     23.60 o
   7   6   8       10.98      -16.16     24.68 o
 -10   7   8       20.48      129.80     74.02 o
  -9   7   8       63.54      121.01     45.50 o
  -8   7   8       52.42       -0.62     36.84 o
  -7   7   8       62.35      137.69     29.60 o
  -6   7   8        1.02      104.61     10.12 o
  -5   7   8       14.60        8.81     15.03 o
  -4   7   8      313.74      307.11     17.98 o
  -3   7   8      334.39      470.81     90.00 o
  -2   7   8     1441.95     1478.60     45.34 o
  -1   7   8      201.84      288.53     26.41 o
   0   7   8        3.31      -12.61     17.52 o
   1   7   8       11.69        9.14     10.37 o
   2   7   8        0.40      -11.64     20.78 o
   3   7   8       51.38       12.29     18.06 o
   4   7   8      185.51      170.97     19.75 o
   5   7   8        8.47      -30.45     30.45 o
   6   7   8       95.34      108.67     24.02 o
  -9   8   8      308.41      278.44     33.02 o
  -8   8   8      404.38      241.80     27.97 o
  -7   8   8      301.47      384.36     24.71 o
  -6   8   8      823.58      637.35     25.67 o
  -5   8   8        8.36       48.12     19.23 o
  -4   8   8      221.48      145.03     11.20 o
  -3   8   8      293.44      375.21     56.75 o
  -2   8   8      364.17      284.41     10.04 o
  -1   8   8     1633.82     1627.82     43.91 o
   0   8   8     2832.51     3018.12     67.55 o
   1   8   8      333.70      291.54     13.84 o
   2   8   8     1110.41     1106.67     20.27 o
   3   8   8      428.88      445.18     34.10 o
   4   8   8       66.24       13.64     20.93 o
   5   8   8      706.26      761.04     25.16 o
   6   8   8       11.08       26.52     23.27 o
  -9   9   8      199.21      154.30     26.48 o
  -8   9   8       83.29       30.61     25.34 o
  -7   9   8      399.04      325.38     29.35 o
  -6   9   8      670.69      699.78     33.90 o
  -5   9   8       85.27       81.60     14.84 o
  -4   9   8     1475.29     1380.70     84.87 o
  -3   9   8     2686.99     2688.59    143.38 o
  -2   9   8     1085.53     1220.93    129.66 o
  -1   9   8      367.22      413.49     18.47 o
   0   9   8       16.69       28.38     11.83 o
   1   9   8       55.14       39.56     11.26 o
   2   9   8      645.27      636.94     15.90 o
   3   9   8     1055.98     1073.50     16.22 o
   4   9   8      928.16      938.21     74.86 o
   5   9   8      356.25      333.75     23.13 o
   6   9   8       19.97      -19.10     22.91 o
  -9  10   8        5.71        4.76     13.13 o
  -8  10   8        8.77      -25.35     25.35 o
  -7  10   8       11.02       21.30     26.45 o
  -6  10   8       80.68       39.88     26.68 o
  -5  10   8       30.38       71.90     22.86 o
  -4  10   8      119.79       79.60      8.59 o
  -3  10   8      320.36      268.53     22.80 o
  -2  10   8     1674.08     1691.45     68.31 o
  -1  10   8      437.73      462.93     12.85 o
   0  10   8        0.60       -2.33     11.96 o
   1  10   8     1833.18     1950.31     34.92 o
   2  10   8      557.17      562.81     15.00 o
   3  10   8      127.86      119.86     14.59 o
   4  10   8      277.35      287.30     23.12 o
   5  10   8       76.47       42.08     31.34 o
   6  10   8       48.09        9.62     29.09 o
  -9  11   8      171.94      179.58     29.32 o
  -8  11   8       93.32       37.38     47.06 o
  -7  11   8      135.52      175.26     28.08 o
  -6  11   8       96.34       76.30     14.54 o
  -5  11   8      370.96      583.62    106.17 o
  -4  11   8      247.33      284.61     13.72 o
  -3  11   8      364.99      456.64     44.44 o
  -2  11   8     1005.55     1197.37     53.44 o
  -1  11   8     1520.87     1709.00     40.50 o
   0  11   8       12.11       28.10     23.93 o
   1  11   8        1.00       43.48     17.30 o
   2  11   8      608.93      560.84     33.56 o
   3  11   8      315.58      340.82     15.97 o
   4  11   8      222.58      226.84     24.98 o
   5  11   8      275.45      273.14     67.51 o
   6  11   8      411.72      629.88     37.68 o
  -8  12   8      238.54      251.45     76.46 o
  -7  12   8      474.15      642.74     31.76 o
  -6  12   8       37.91       11.13     19.79 o
  -5  12   8      271.70      340.63     36.06 o
  -4  12   8      128.51      114.90      9.89 o
  -3  12   8      862.58      804.66     34.86 o
  -2  12   8      298.55      332.73     38.92 o
  -1  12   8      433.91      514.08     51.54 o
   0  12   8       41.70       28.27     15.81 o
   1  12   8      220.55      183.28     15.98 o
   2  12   8       17.49        5.13     13.80 o
   3  12   8        0.07       17.40     18.78 o
   4  12   8       81.02       49.47     18.58 o
   5  12   8       24.60       13.27     26.45 o
  -8  13   8        0.10      -20.79     30.61 o
  -6  13   8      319.04      358.02     22.07 o
  -5  13   8      105.36      139.98     24.81 o
  -4  13   8     1431.64     1702.16    145.11 o
  -3  13   8      162.75      263.31     32.24 o
  -2  13   8        2.78       28.35     18.13 o
  -1  13   8      511.79      475.32     15.39 o
   0  13   8        0.02       -4.05     14.68 o
   1  13   8      129.83      107.70     15.93 o
   2  13   8     1270.79     1304.53     18.81 o
   3  13   8      780.42      836.73     36.85 o
   4  13   8      639.84      652.97     21.87 o
   5  13   8       34.78       61.25     23.98 o
  -8  14   8      160.17       77.99     22.16 o
  -6  14   8        4.59      -24.50     35.38 o
  -5  14   8       34.06       40.70     13.55 o
  -4  14   8      662.48      592.97     78.40 o
  -3  14   8      983.16     1049.72     45.96 o
  -2  14   8     1278.64     1270.82     57.39 o
  -1  14   8        8.61       54.27     24.43 o
   0  14   8      694.36      904.94     43.71 o
   1  14   8      242.89      295.63     32.34 o
   2  14   8       10.00       39.63     17.73 o
   3  14   8      451.12      405.41     17.30 o
   4  14   8      408.59      397.29     21.46 o
   5  14   8       55.81       40.63     24.26 o
  -6  15   8      469.57      304.28     30.78 o
  -5  15   8       18.31       24.24     37.11 o
  -4  15   8       19.56       24.78     12.51 o
  -3  15   8      417.20      403.85     17.33 o
  -2  15   8        7.37       93.61     43.31 o
  -1  15   8       30.47      115.81     30.93 o
   0  15   8      952.39     1268.85     91.63 o
   1  15   8       70.46      105.19     17.32 o
   2  15   8      143.10      157.35     18.88 o
   3  15   8        1.92      -16.20     16.20 o
   4  15   8        0.13      -15.96     19.38 o
  -6  16   8       61.44       43.75     22.27 o
  -5  16   8      385.10      352.82     25.03 o
  -4  16   8     1010.65      924.56    117.31 o
  -3  16   8     1834.60     1918.97     86.05 o
  -2  16   8       74.91      139.81     34.14 o
  -1  16   8      115.64      129.25     18.21 o
   0  16   8      625.99      677.54     44.86 o
   1  16   8        2.44      109.39     42.00 o
   2  16   8      213.00      232.16     29.27 o
   3  16   8      222.37      236.92     18.64 o
   4  16   8       70.63       25.64     20.03 o
  -6  17   8      108.50       80.64     28.19 o
  -5  17   8       62.30      128.95     53.69 o
  -4  17   8       66.28       54.58     23.08 o
  -3  17   8      123.03       72.39     22.11 o
  -2  17   8      238.17      240.66     43.31 o
  -1  17   8       37.70       28.99     16.73 o
   0  17   8        6.48      -16.94     16.94 o
   1  17   8      149.76       90.16     31.42 o
   2  17   8      761.10      881.78     26.72 o
   3  17   8      647.28      667.03     24.83 o
  -6  18   8        6.11      -41.16     41.16 o
  -5  18   8      466.10      421.83     28.15 o
  -4  18   8      131.59      180.29     25.48 o
  -3  18   8      319.94      286.80     27.48 o
  -2  18   8      674.91      667.98     29.41 o
  -1  18   8      249.46      298.14     32.61 o
   0  18   8       28.13       23.93     17.55 o
   1  18   8      101.02       96.77     19.00 o
   2  18   8       54.67       73.68     19.93 o
   3  18   8        0.21       -3.76     20.76 o
  -5  19   8      116.41      103.94     25.59 o
  -4  19   8       35.93      -27.50     27.50 o
  -3  19   8      809.26      880.52     49.38 o
  -2  19   8      356.62      564.93     29.67 o
  -1  19   8        4.17      248.67     89.14 o
   0  19   8      810.51     1136.29     45.64 o
   1  19   8      721.64      830.94     27.70 o
   2  19   8       77.72      123.63     20.77 o
  -4  20   8      164.39      115.83     91.35 o
  -3  20   8      420.87      496.82     32.29 o
  -2  20   8       30.06       48.47     33.02 o
  -1  20   8        2.88       83.78     37.77 o
   0  20   8        0.51       19.91     19.06 o
   1  20   8       41.40       86.80     23.72 o
  -2  21   8      156.06      157.46     30.57 o
  -1  21   8      407.76      459.04     26.97 o
 -10   1   9        2.41       26.54     25.32 o
  -9   1   9        0.11        4.95     25.01 o
  -8   1   9        0.01       10.77     38.25 o
  -7   1   9       40.07       67.31     28.11 o
  -6   1   9      361.85      452.43     21.43 o
  -5   1   9     1072.28     1124.46     15.63 o
  -4   1   9     3652.98     4431.08     83.64 o
  -3   1   9     3392.20     3790.32     91.76 o
  -2   1   9       23.96       24.68     14.95 o
  -1   1   9     1029.77      939.33     28.39 o
   0   1   9     1386.08     1268.43     13.77 o
   1   1   9      980.77      797.12     62.18 o
   2   1   9     1110.44     1008.06     95.00 o
   3   1   9      554.97      452.43     23.77 o
   4   1   9      885.83     1018.90     48.83 o
   5   1   9       55.38       57.96     27.60 o
   6   1   9       71.77       70.74     29.50 o
   7   1   9      404.55      681.21     38.51 o
 -10   2   9      114.71      102.97     42.29 o
  -9   2   9      236.79      166.82     21.16 o
  -8   2   9        4.29       94.12     33.93 o
  -7   2   9        1.32       10.58     11.60 o
  -6   2   9      574.14      558.34     16.12 o
  -5   2   9      538.22      555.99     23.20 o
  -4   2   9      159.32      195.75     38.55 o
  -3   2   9     3276.08     3417.59     79.68 o
  -2   2   9      848.77      671.02     70.47 o
  -1   2   9       44.99      150.39     14.12 o
   0   2   9     6037.46     5293.19     50.23 o
   1   2   9     3589.11     2979.27    439.90 o
   2   2   9      315.36      296.40     33.21 o
   3   2   9      102.60       59.59     21.44 o
   4   2   9        0.07      -21.16     23.54 o
   5   2   9       38.33      -20.27     27.40 o
   6   2   9      931.27     1068.11     36.36 o
   7   2   9      837.66     1133.31     40.83 o
 -10   3   9      324.79      354.94     27.45 o
  -9   3   9      244.03      227.09     21.61 o
  -8   3   9      534.13      460.83     29.18 o
  -7   3   9      143.83       56.28     19.20 o
  -6   3   9       18.97      148.81     25.58 o
  -5   3   9     1229.04     1383.69     22.33 o
  -4   3   9     2217.60     2761.47     48.22 o
  -3   3   9     6598.43     7207.76    241.92 o
  -2   3   9      422.40      505.76     15.58 o
  -1   3   9       42.61       34.40     18.89 o
   0   3   9       61.03       47.81      9.45 o
   1   3   9       16.76       -8.09      8.09 o
   2   3   9      660.09      578.49     21.81 o
   3   3   9      780.31      705.38     36.91 o
   4   3   9        5.49      -24.27     24.27 o
   5   3   9       46.31        8.29     68.81 o
   6   3   9       12.45       12.20     29.48 o
 -10   4   9        0.65      -11.07     37.52 o
  -9   4   9       89.34       80.90     60.86 o
  -8   4   9      252.90      225.28     31.48 o
  -7   4   9      440.01      340.78     27.62 o
  -6   4   9       17.80       39.78     15.41 o
  -5   4   9      293.92      246.67     13.68 o
  -4   4   9     1816.84     1720.75     81.46 o
  -3   4   9      222.95      241.50     18.77 o
  -2   4   9        0.10        6.44     13.92 o
  -1   4   9        0.20        3.54     11.94 o
   0   4   9      857.40      905.08     18.83 o
   1   4   9      597.62      474.18     83.19 o
   2   4   9     1279.58     1210.99     23.20 o
   3   4   9      101.67       51.93     28.05 o
   4   4   9      196.77      138.72     20.71 o
   5   4   9        0.47      -21.73     21.73 o
   6   4   9        0.94       -9.00     29.84 o
 -10   5   9        0.28       21.57     31.76 o
  -9   5   9        0.17        9.65     14.84 o
  -8   5   9      152.66      168.65     32.24 o
  -7   5   9      484.80      467.66     38.08 o
  -6   5   9      478.62      466.64     21.16 o
  -5   5   9      548.60      534.81     14.68 o
  -4   5   9       17.73       62.44     22.59 o
  -3   5   9      405.93      334.87     19.90 o
  -2   5   9      269.76      385.70     13.80 o
  -1   5   9     1065.28     1051.39     16.09 o
   0   5   9      521.54      543.47     14.57 o
   1   5   9      165.77      156.87      9.89 o
   2   5   9     1271.89     1350.75     30.78 o
   3   5   9      481.00      473.33     15.36 o
   4   5   9        1.25      -20.05     20.05 o
   5   5   9       77.45       23.62     22.08 o
   6   5   9        9.85      -19.91     23.65 o
 -10   6   9       15.44        9.14     30.82 o
  -9   6   9      374.95      275.39     21.94 o
  -8   6   9      265.44      385.21     29.65 o
  -7   6   9      857.19      965.47     85.18 o
  -6   6   9      321.92      318.61     15.09 o
  -5   6   9      147.88      153.22     13.51 o
  -4   6   9       24.57       36.83     13.21 o
  -3   6   9      758.72      666.70     15.15 o
  -2   6   9     1229.52     1251.87     43.18 o
  -1   6   9       58.37       62.10     12.91 o
   0   6   9       97.68       87.86     13.20 o
   1   6   9      879.23      875.72     60.27 o
   2   6   9      421.84      442.20     13.81 o
   3   6   9      269.81      313.04     23.17 o
   4   6   9       73.91        9.15     22.07 o
   5   6   9        0.68      -22.09     22.09 o
   6   6   9      307.07      320.24     25.56 o
 -10   7   9      677.53      627.99     90.29 o
  -9   7   9      775.11      654.96    118.78 o
  -8   7   9      146.51      246.92     28.01 o
  -7   7   9      217.90      247.92     41.00 o
  -6   7   9        1.77        3.53     13.45 o
  -5   7   9      724.46      747.09     32.81 o
  -4   7   9     1870.39     1744.26     68.09 o
  -3   7   9     4043.77     3693.65    330.78 o
  -2   7   9      562.20      511.52     20.97 o
  -1   7   9      262.76      260.34     30.63 o
   0   7   9       54.10       74.71     21.14 o
   1   7   9      464.42      486.12     14.50 o
   2   7   9      880.31      825.01     15.93 o
   3   7   9      350.76      373.31     15.33 o
   4   7   9     1277.82     1348.50     32.04 o
   5   7   9      155.14      133.64     22.74 o
   6   7   9        6.22      -24.32     24.32 o
  -9   8   9      168.14      138.66     22.16 o
  -8   8   9      264.80      234.50     32.48 o
  -7   8   9      132.88      110.34     18.01 o
  -6   8   9      184.00      189.22     16.03 o
  -5   8   9       23.23       35.90     14.58 o
  -4   8   9        0.19        1.89     10.18 o
  -3   8   9       11.48       -9.81     14.80 o
  -2   8   9      755.93      869.89     45.71 o
  -1   8   9       61.48       98.35     13.00 o
   0   8   9      750.60      657.55     15.30 o
   1   8   9      664.60      610.04     20.11 o
   2   8   9     1759.01     1638.79     45.46 o
   3   8   9      162.32      143.96     15.75 o
   4   8   9      173.46      165.53     20.41 o
   5   8   9        9.42       -8.24     21.77 o
   6   8   9      135.99      114.57     24.92 o
  -9   9   9      177.68      157.05     22.37 o
  -8   9   9        0.20       30.06     33.65 o
  -7   9   9       13.75       61.68     30.62 o
  -6   9   9      101.13      297.74     42.35 o
  -5   9   9        2.85      159.76     44.69 o
  -4   9   9        2.70        8.26     14.04 o
  -3   9   9      366.95      306.01     27.22 o
  -2   9   9     1496.71     1523.90     45.90 o
  -1   9   9     1028.41     1101.04     39.73 o
   0   9   9      241.60      268.02     26.20 o
   1   9   9       34.15       18.55     14.61 o
   2   9   9      111.33       86.79     19.80 o
   3   9   9       34.11       -5.75     18.17 o
   4   9   9       81.98       63.60     19.39 o
   5   9   9      356.17      511.14     24.13 o
   6   9   9      288.03      383.08     28.46 o
  -9  10   9       71.23       42.72     54.46 o
  -8  10   9      851.99      748.27    273.67 o
  -7  10   9       82.37      178.30     19.45 o
  -6  10   9      226.80      187.56     12.59 o
  -5  10   9     1565.73     1579.18     73.20 o
  -4  10   9       77.85       77.78     32.33 o
  -3  10   9       86.97       56.61     12.77 o
  -2  10   9      798.84      688.52     26.03 o
  -1  10   9     1927.59     1973.80     64.68 o
   0  10   9        3.95        8.20     12.30 o
   1  10   9      248.48      205.56     34.06 o
   2  10   9      472.47      486.28     15.42 o
   3  10   9      439.38      446.23     19.09 o
   4  10   9       79.67       68.91     39.49 o
   5  10   9       39.81       39.18     21.74 o
  -9  11   9      193.83      166.16     21.62 o
  -8  11   9       82.16       84.00     29.25 o
  -7  11   9       35.03       69.25     35.20 o
  -6  11   9      279.24      224.42     16.15 o
  -5  11   9      710.74     1057.80    198.88 o
  -4  11   9     1041.70     1069.31     60.37 o
  -3  11   9      311.04      376.45     26.89 o
  -2  11   9        5.33       -6.44     11.19 o
  -1  11   9       57.74       52.69     14.81 o
   0  11   9      128.30      102.75     13.78 o
   1  11   9      528.49      520.53     19.03 o
   2  11   9     1483.06     1435.50     31.76 o
   3  11   9     1391.36     1529.04     42.88 o
   4  11   9      494.66      468.31    103.45 o
   5  11   9       50.17       53.70     28.67 o
  -8  12   9       33.66       59.79     33.70 o
  -7  12   9       22.46       10.55     57.01 o
  -6  12   9      299.98      249.61     19.55 o
  -5  12   9        3.61       10.14     14.20 o
  -4  12   9      678.76      552.09     30.68 o
  -3  12   9      828.92      793.14     36.36 o
  -2  12   9       89.42      142.32     13.83 o
  -1  12   9     1179.35     1280.71     45.33 o
   0  12   9     1750.93     1919.80     65.89 o
   1  12   9     1761.32     1994.56     61.12 o
   2  12   9        1.42       16.22     17.74 o
   3  12   9      181.55      178.80     18.73 o
   4  12   9        9.87       -9.85     26.23 o
   5  12   9       41.11       37.64     78.95 o
  -7  13   9       20.79       53.19     25.80 o
  -6  13   9       43.52      310.15     49.70 o
  -5  13   9       72.80      117.43     32.05 o
  -4  13   9        6.76       75.91     20.01 o
  -3  13   9      101.72      138.90     12.56 o
  -2  13   9      426.19      448.20     14.62 o
  -1  13   9      919.82     1167.47     54.83 o
   0  13   9      509.37      641.00     29.63 o
   1  13   9        1.22      -11.39     16.40 o
   2  13   9      381.65      369.30     28.66 o
   3  13   9       20.86      -10.86     16.16 o
   4  13   9      141.21      192.68     20.33 o
   5  13   9      426.73      500.09     60.11 o
  -7  14   9        1.31      -14.54     38.08 o
  -6  14   9      441.68      441.83     74.44 o
  -5  14   9      144.97       81.70     16.80 o
  -4  14   9      951.75      993.48     55.28 o
  -3  14   9       34.70       82.42     21.45 o
  -2  14   9       65.16       92.64     29.64 o
  -1  14   9        5.27        0.23     14.22 o
   0  14   9      181.04      189.04     20.64 o
   1  14   9       89.96       98.58     17.00 o
   2  14   9       31.58       65.14     17.90 o
   3  14   9       26.10       22.36     16.49 o
   4  14   9        0.89      -19.81     19.81 o
  -7  15   9      135.33      221.93     46.44 o
  -6  15   9      510.46      624.68     29.73 o
  -5  15   9     1014.88     1247.86     64.50 o
  -4  15   9      745.67      877.69     36.36 o
  -3  15   9       34.66       87.69     25.00 o
  -2  15   9      631.92      633.22     31.85 o
  -1  15   9      235.47      345.82     32.08 o
   0  15   9      578.91      605.65     31.98 o
   1  15   9     2877.29     3007.17     79.57 o
   2  15   9     2387.76     2593.45     78.46 o
   3  15   9      460.53      439.46     21.42 o
   4  15   9        0.31      -23.27     23.27 o
  -7  16   9       60.67       -6.76     40.47 o
  -6  16   9       10.73        5.88     31.41 o
  -5  16   9       80.81       99.67     25.55 o
  -4  16   9        3.82       -2.05     16.14 o
  -3  16   9      445.22      492.96     21.56 o
  -2  16   9      769.80      798.61     31.30 o
  -1  16   9       55.26       19.34     15.79 o
   0  16   9       23.76       16.82     25.35 o
   1  16   9      595.36      642.59     35.30 o
   2  16   9       93.02      107.34     20.43 o
   3  16   9        0.06      -10.49     19.37 o
  -6  17   9      308.55      304.75     27.35 o
  -5  17   9        1.88        2.56     22.59 o
  -4  17   9      107.81       96.87     23.90 o
  -3  17   9      209.43      208.74     20.51 o
  -2  17   9      169.77      229.85     35.40 o
  -1  17   9      443.96      708.14     60.26 o
   0  17   9      380.52      537.97     33.73 o
   1  17   9      222.63      258.85     37.78 o
   2  17   9       16.41      -19.68     19.68 o
   3  17   9       96.17       72.53     22.46 o
  -6  18   9      118.12      206.29     41.53 o
  -5  18   9      380.56      421.35     48.01 o
  -4  18   9      541.20      527.04     80.64 o
  -3  18   9       29.81       47.89     28.21 o
  -2  18   9      201.19      302.86     23.05 o
  -1  18   9      213.92      283.14     33.89 o
   0  18   9       67.50       35.15     17.84 o
   1  18   9        5.37       43.37     32.71 o
   2  18   9        4.60        1.85     19.87 o
  -5  19   9       90.97       46.43     36.57 o
  -4  19   9      664.17      591.90     63.66 o
  -3  19   9      152.89      203.49     42.91 o
  -2  19   9      276.38      257.83     24.05 o
  -1  19   9       62.25       86.42     23.53 o
   0  19   9       50.41       50.18     29.88 o
   1  19   9      444.23      469.52     22.08 o
  -4  20   9      132.15      143.72     26.79 o
  -3  20   9       13.74       45.59     21.12 o
  -2  20   9      314.63      335.24     24.76 o
  -1  20   9      226.83      272.21     27.94 o
   0  20   9        0.08      -23.15     24.35 o
 -10   0  10      231.16      147.77     32.47 o
  -9   0  10       26.74        1.57      6.01 o
  -8   0  10        4.94       34.44     19.01 o
  -7   0  10     1360.57     1370.97     32.18 o
  -6   0  10     3135.82     3368.01     71.33 o
  -5   0  10      565.76      697.80     48.74 o
  -4   0  10      480.96      445.94     37.19 o
  -3   0  10      636.45      665.14     27.95 o
  -2   0  10     1495.60     1440.46     57.01 o
  -1   0  10        4.51        2.27     16.15 o
   0   0  10     3468.81     3013.82     26.95 o
   1   0  10      191.16      214.99    131.76 o
   2   0  10        9.62       13.46     13.57 o
   3   0  10     1126.16     1184.32     39.92 o
   4   0  10       27.20      -12.62     34.97 o
   5   0  10      241.41      317.34     42.31 o
   6   0  10     1522.14     1879.80     61.42 o
 -10   1  10       34.73       32.49     32.44 o
  -9   1  10       40.01       35.53     21.38 o
  -8   1  10       18.36      112.67     64.65 o
  -7   1  10       24.49        7.69     17.24 o
  -6   1  10      726.91      748.76     28.57 o
  -5   1  10        6.17       40.68     18.53 o
  -4   1  10     1108.10     1165.19     24.08 o
  -3   1  10      251.74      264.94     11.77 o
  -2   1  10       44.44       46.73     22.25 o
  -1   1  10      196.07      231.00     12.99 o
   0   1  10        1.66       -9.42      9.42 o
   1   1  10      715.48      628.09     42.15 o
   2   1  10     1002.16      937.48    108.88 o
   3   1  10        6.98      -17.43     21.60 o
   4   1  10      538.13      585.06     28.30 o
   5   1  10      238.00      214.36     29.19 o
   6   1  10       26.57       31.09     31.87 o
 -10   2  10        0.94      -11.40     31.13 o
  -9   2  10       32.74       20.94     27.25 o
  -8   2  10      208.75      217.91     34.38 o
  -7   2  10      163.96      184.57     26.07 o
  -6   2  10        4.30        5.81     11.47 o
  -5   2  10     1265.73     1416.37     18.91 o
  -4   2  10     1247.01     1400.14     19.55 o
  -3   2  10       10.19        4.85     21.05 o
  -2   2  10       75.35       67.01      9.03 o
  -1   2  10       45.72       45.79     10.22 o
   0   2  10        4.61        5.37     10.52 o
   1   2  10       32.96       10.12      5.74 o
   2   2  10       29.04       -6.15     13.59 o
   3   2  10        3.52       23.44     25.77 o
   4   2  10        7.53      -24.52     24.52 o
   5   2  10       27.45        9.13     28.12 o
   6   2  10       18.93       20.35     31.77 o
 -10   3  10       12.34      -31.91     31.91 o
  -9   3  10      193.78      145.20     19.64 o
  -8   3  10       25.15       40.81     20.62 o
  -7   3  10       68.46       36.08     18.01 o
  -6   3  10     1017.95     1055.37     17.77 o
  -5   3  10     1406.22     1491.61     29.70 o
  -4   3  10      295.48      338.87     16.43 o
  -3   3  10     1417.10     1533.06    103.44 o
  -2   3  10     1422.14     1561.75     19.32 o
  -1   3  10     1569.18     1607.09     26.49 o
   0   3  10      421.91      344.29     12.58 o
   1   3  10     1134.98      813.85    162.16 o
   2   3  10      628.23      542.83     16.39 o
   3   3  10       68.56       96.61     22.20 o
   4   3  10      219.86      168.69     26.85 o
   5   3  10      603.16      623.74     32.21 o
   6   3  10       10.68       44.04     31.96 o
 -10   4  10      202.89      130.54     21.07 o
  -9   4  10      135.44       96.33     47.62 o
  -8   4  10      200.57      333.02     29.98 o
  -7   4  10      340.76      363.23     25.93 o
  -6   4  10      506.74      611.29     29.82 o
  -5   4  10      186.47      128.48     24.50 o
  -4   4  10      333.59      326.36     16.42 o
  -3   4  10      633.44      619.12     56.19 o
  -2   4  10       62.33      145.95     37.66 o
  -1   4  10        5.74       -4.63     16.46 o
   0   4  10      123.31       69.24     14.72 o
   1   4  10        2.01       -6.72      8.23 o
   2   4  10        1.00      -14.02     14.02 o
   3   4  10       18.84        8.90     18.33 o
   4   4  10       46.69      -20.54     20.54 o
   5   4  10       47.13       -1.01     28.15 o
   6   4  10      774.91      959.61     37.74 o
 -10   5  10      357.00      363.28     26.23 o
  -9   5  10      307.66      280.10     46.85 o
  -8   5  10        0.18       15.87     26.02 o
  -7   5  10      797.19      780.13     21.07 o
  -6   5  10       14.34       10.83     12.06 o
  -5   5  10       24.33       31.95     20.35 o
  -4   5  10     1062.69      909.83    103.19 o
  -3   5  10     1255.66     1245.87    108.05 o
  -2   5  10      621.67      629.78     15.13 o
  -1   5  10      276.97      277.55     13.96 o
   0   5  10       39.37       57.52     20.45 o
   1   5  10       88.09       56.22     10.64 o
   2   5  10      323.47      287.04     13.58 o
   3   5  10        5.00       -6.18     15.69 o
   4   5  10       22.94      -20.29     20.29 o
   5   5  10       21.64       -2.59     22.19 o
   6   5  10       19.77      -27.92     33.35 o
 -10   6  10       29.01      -10.27     31.42 o
  -9   6  10       39.47        7.50     14.80 o
  -8   6  10      689.75      657.68     36.85 o
  -7   6  10      348.31      378.71     17.75 o
  -6   6  10       97.03      167.84     15.47 o
  -5   6  10     1266.67     1488.73     44.27 o
  -4   6  10     2929.22     3383.55    176.69 o
  -3   6  10      327.34      315.16     20.69 o
  -2   6  10     2252.00     2342.16     45.53 o
  -1   6  10      558.27      542.32     15.23 o
   0   6  10      737.64      784.63     35.10 o
   1   6  10      778.77      687.55     17.30 o
   2   6  10      358.60      395.23     14.70 o
   3   6  10        0.01       -6.04     13.63 o
   4   6  10      196.82      229.20     21.53 o
   5   6  10        1.15      -22.65     22.65 o
   6   6  10        4.04      -12.46     24.47 o
 -10   7  10       62.21       75.62     22.28 o
  -9   7  10      227.10      148.17     67.46 o
  -8   7  10       43.74       31.04     11.12 o
  -7   7  10        9.17       -6.51     12.26 o
  -6   7  10        0.82       45.71     29.18 o
  -5   7  10      146.94      122.62     13.45 o
  -4   7  10      791.25      513.19     91.12 o
  -3   7  10     1002.53     1050.44     22.52 o
  -2   7  10     1261.26     1289.53     18.39 o
  -1   7  10      574.16      604.68     16.59 o
   0   7  10       59.31       31.91     14.15 o
   1   7  10      149.49      142.82     27.44 o
   2   7  10       11.97       -0.19     14.69 o
   3   7  10        0.00       -6.03     14.69 o
   4   7  10       11.73      -20.65     20.65 o
   5   7  10       12.35       18.17     22.49 o
   6   7  10       18.19       10.67     24.74 o
  -9   8  10      201.40      232.86     22.54 o
  -8   8  10      163.21      193.18     63.48 o
  -7   8  10      188.69      189.63     15.13 o
  -6   8  10      126.27      172.02     23.13 o
  -5   8  10     1120.85      910.21     62.90 o
  -4   8  10      784.84      621.92     69.40 o
  -3   8  10      199.06      159.91     13.45 o
  -2   8  10      387.48      330.59     39.30 o
  -1   8  10      115.15      134.94     32.15 o
   0   8  10       12.05       16.45     12.70 o
   1   8  10     1056.59     1072.91     20.78 o
   2   8  10      877.97     1003.45     35.77 o
   3   8  10     1081.25     1168.66     19.65 o
   4   8  10       13.81       15.39     20.84 o
   5   8  10      174.69      184.28     29.69 o
   6   8  10      179.02      217.76     26.00 o
  -9   9  10      318.20      243.31     74.56 o
  -8   9  10       59.94      107.44     22.54 o
  -7   9  10      486.98      563.29     17.44 o
  -6   9  10      102.46      125.57     15.80 o
  -5   9  10     1408.38     1434.18     69.85 o
  -4   9  10     2452.93     2248.14    131.56 o
  -3   9  10     1394.43     1402.27     73.84 o
  -2   9  10       61.18       52.72     17.03 o
  -1   9  10      109.02       86.98     21.08 o
   0   9  10      446.84      454.83     19.34 o
   1   9  10      113.95       89.08     29.55 o
   2   9  10      312.68      214.42     26.86 o
   3   9  10        3.23      -15.25     15.25 o
   4   9  10        6.50      -16.11     20.08 o
   5   9  10        7.50       24.62     22.44 o
  -9  10  10      113.32       71.78    103.84 o
  -8  10  10       79.53      116.72     51.06 o
  -7  10  10      272.28      303.33     20.83 o
  -6  10  10      334.26      394.32     25.03 o
  -5  10  10        0.86      -17.35     17.98 o
  -4  10  10      103.16       89.30     18.25 o
  -3  10  10      132.38      102.40      9.94 o
  -2  10  10        7.62      -10.37     10.37 o
  -1  10  10      990.47      973.10     22.78 o
   0  10  10       50.55       56.44     13.02 o
   1  10  10      904.34      827.19     19.89 o
   2  10  10     1306.24     1480.58     78.61 o
   3  10  10       88.21       28.24     16.02 o
   4  10  10      288.11      328.45     22.45 o
   5  10  10       49.92       84.99     29.25 o
  -9  11  10      364.62      291.59     72.52 o
  -8  11  10      105.30      117.31     23.24 o
  -7  11  10       68.61       93.94     15.73 o
  -6  11  10      102.49       92.33     14.02 o
  -5  11  10       28.37      202.92     29.68 o
  -4  11  10      357.26      373.78     26.75 o
  -3  11  10     1104.94     1128.19     24.12 o
  -2  11  10     2375.19     2602.46     68.65 o
  -1  11  10      583.11      610.65     26.07 o
   0  11  10       50.74       15.76     14.05 o
   1  11  10      451.40      465.01     47.92 o
   2  11  10      243.85      237.13     20.76 o
   3  11  10       28.07        5.47     17.45 o
   4  11  10      344.39      285.58     29.23 o
   5  11  10      416.36      516.83     63.43 o
  -8  12  10       22.90       47.98     59.58 o
  -7  12  10      343.90      339.15     17.63 o
  -6  12  10        3.80       27.18     12.84 o
  -5  12  10        0.01       16.83     21.20 o
  -4  12  10       24.97       11.93     13.27 o
  -3  12  10      305.08      307.39     25.31 o
  -2  12  10       28.87        1.36     18.42 o
  -1  12  10      323.78      274.17     32.41 o
   0  12  10      548.50      487.70     16.59 o
   1  12  10      331.07      297.69     16.99 o
   2  12  10       10.83       -6.91     18.17 o
   3  12  10      209.71      189.17     16.66 o
   4  12  10       62.88       29.82     24.11 o
   5  12  10      381.45      422.68     32.14 o
  -8  13  10       26.40       16.18     14.22 o
  -7  13  10      215.25      186.53     20.40 o
  -6  13  10      120.16      137.41     21.34 o
  -5  13  10      595.24      637.35     68.59 o
  -4  13  10     1524.63     1632.64     90.17 o
  -3  13  10      162.65      186.34     19.77 o
  -2  13  10       55.86       51.26     12.76 o
  -1  13  10        4.11        7.83     13.81 o
   0  13  10      890.53      928.45     32.16 o
   1  13  10     1217.12     1197.96     37.86 o
   2  13  10     1611.19     1600.00     42.18 o
   3  13  10      166.71      142.29     18.82 o
   4  13  10      319.72      328.97     29.48 o
  -8  14  10       76.86       42.51     35.06 o
  -7  14  10      155.26      174.91     38.51 o
  -6  14  10      100.09       67.19     16.31 o
  -5  14  10        3.07       44.74     12.96 o
  -4  14  10      879.06      942.79     58.01 o
  -3  14  10      184.75      189.96     18.59 o
  -2  14  10        2.53      -18.26     18.26 o
  -1  14  10      738.71      831.88     28.38 o
   0  14  10      934.79     1060.11     45.29 o
   1  14  10       85.85       95.95     19.82 o
   2  14  10      167.47      180.94     18.71 o
   3  14  10      532.87      618.47     21.85 o
   4  14  10      246.77      248.01     28.20 o
  -7  15  10      352.14      379.08     56.06 o
  -6  15  10       58.90       75.80     41.90 o
  -5  15  10      141.16      170.19     32.25 o
  -4  15  10      247.33      258.21     29.72 o
  -3  15  10      156.87      112.13     19.30 o
  -2  15  10      257.26      289.75     20.85 o
  -1  15  10      186.79      296.92     21.20 o
   0  15  10      174.41      231.56     21.17 o
   1  15  10       67.46       50.63     17.79 o
   2  15  10       41.02        5.62     18.14 o
   3  15  10      118.85      115.76     27.45 o
  -7  16  10        7.49       -2.29     18.95 o
  -6  16  10        3.60       33.94     25.36 o
  -5  16  10       41.17       78.90     25.46 o
  -4  16  10        7.56        2.33     28.49 o
  -3  16  10       11.09      207.62     29.17 o
  -2  16  10      834.49     1060.65     43.52 o
  -1  16  10      798.58      699.76     28.57 o
   0  16  10     1306.78     1440.82     79.77 o
   1  16  10      171.91      212.13     19.36 o
   2  16  10       28.34      -13.00     18.75 o
   3  16  10       23.57       22.27     20.31 o
  -6  17  10      397.32      477.35     59.28 o
  -5  17  10      569.58      699.02     64.16 o
  -4  17  10      289.14      264.81     26.06 o
  -3  17  10      229.01      245.21     21.75 o
  -2  17  10      117.87       90.36     21.64 o
  -1  17  10       13.17       56.34     22.30 o
   0  17  10      246.28      281.88     48.09 o
   1  17  10      487.76      516.12     20.82 o
   2  17  10      510.15      466.11     22.26 o
  -5  18  10      186.27      167.75     31.91 o
  -4  18  10        1.39       17.07     27.29 o
  -3  18  10      152.05      158.38     24.29 o
  -2  18  10        0.03      -18.95     22.00 o
  -1  18  10       87.09       87.20     23.61 o
   0  18  10      237.15      185.00     24.50 o
   1  18  10       40.15       37.62     23.65 o
   2  18  10        0.13       -1.13     20.21 o
  -5  19  10        5.20      -30.88     30.88 o
  -4  19  10      189.69      145.95     45.74 o
  -3  19  10      963.49      961.79     27.26 o
  -2  19  10       83.32      143.15     25.27 o
  -1  19  10       14.21      120.90     30.57 o
   0  19  10      317.30      377.38     28.40 o
   1  19  10       30.45       46.89     25.01 o
  -3  20  10      125.55      160.07     30.92 o
  -2  20  10      356.16      481.99     27.28 o
  -1  20  10       92.84      148.23     39.42 o
 -10   1  11        4.82      -29.37     30.12 o
  -9   1  11        0.77       -8.29     24.56 o
  -8   1  11        8.03       67.03     38.14 o
  -7   1  11      154.13      216.20     16.39 o
  -6   1  11     1440.72     1488.17     52.98 o
  -5   1  11     1402.59     1351.06     36.96 o
  -4   1  11     2686.44     2843.72     32.73 o
  -3   1  11     2822.93     2408.17    129.07 o
  -2   1  11      494.42      448.14      9.53 o
  -1   1  11      617.55      629.64     21.07 o
   0   1  11     1848.53     1659.91     21.60 o
   1   1  11     1409.35     1172.37     53.97 o
   2   1  11      494.49      453.89     25.12 o
   3   1  11      191.48      154.79     23.55 o
   4   1  11      758.86      793.57     46.89 o
   5   1  11      195.71      186.90     29.65 o
   6   1  11        6.56        5.05     31.11 o
 -10   2  11      253.98      191.61     24.31 o
  -9   2  11       65.79       55.61     16.38 o
  -8   2  11      392.22      431.98     30.79 o
  -7   2  11     1922.28     2373.08     56.23 o
  -6   2  11      864.89      899.18     17.34 o
  -5   2  11     1221.97     1350.59     44.15 o
  -4   2  11       50.00       -1.25     33.81 o
  -3   2  11      311.27      290.16     14.36 o
  -2   2  11     2061.03     1954.28     40.44 o
  -1   2  11     1999.39     1836.22     42.79 o
   0   2  11     3291.28     2857.50    110.76 o
   1   2  11     1304.28     1107.85    192.18 o
   2   2  11       57.78       33.74     11.72 o
   3   2  11       25.28       54.76     23.17 o
   4   2  11      217.61      225.31     27.24 o
   5   2  11      671.19      790.35     60.51 o
   6   2  11     1324.04     1573.26     60.63 o
 -10   3  11      344.78      387.66     79.25 o
  -9   3  11      150.62      152.14     36.83 o
  -8   3  11       10.73       67.12     21.14 o
  -7   3  11       65.36       61.86     16.52 o
  -6   3  11        2.09       10.88     20.80 o
  -5   3  11      243.85      247.54     17.44 o
  -4   3  11     1539.15     1582.04    110.58 o
  -3   3  11     1093.70     1117.16     45.54 o
  -2   3  11      264.67      189.79     21.39 o
  -1   3  11       14.25        4.46     15.98 o
   0   3  11       64.57       40.15     16.54 o
   1   3  11      382.65      185.74     88.37 o
   2   3  11      370.09      328.70     14.11 o
   3   3  11      377.36      339.83     24.99 o
   4   3  11      178.73      158.80     26.35 o
   5   3  11      149.63      145.14     29.29 o
   6   3  11        0.66       18.73     30.93 o
 -10   4  11        0.25       28.85     28.86 o
  -9   4  11       97.25       91.16     18.15 o
  -8   4  11      203.15      285.13     27.69 o
  -7   4  11      184.25      243.07     17.12 o
  -6   4  11      212.39      164.94     15.41 o
  -5   4  11     1286.55     1561.35     20.43 o
  -4   4  11      947.32      907.08    136.46 o
  -3   4  11      142.68      178.25     15.39 o
  -2   4  11        6.69       50.44     25.73 o
  -1   4  11      432.15      409.92     14.45 o
   0   4  11       16.71       -9.55     12.56 o
   1   4  11        0.16      -13.15     13.15 o
   2   4  11      236.48      212.65     13.44 o
   3   4  11        0.12      -19.29     19.29 o
   4   4  11      178.00      129.47     27.22 o
   5   4  11        0.93        3.59     28.28 o
   6   4  11       19.00       -8.70     31.58 o
 -10   5  11       49.72       15.30     22.99 o
  -9   5  11       96.58       69.59     14.44 o
  -8   5  11       11.33       16.36     17.59 o
  -7   5  11      470.42      484.42     31.04 o
  -6   5  11      388.02      415.54     37.71 o
  -5   5  11      509.47      577.28     18.99 o
  -4   5  11      411.77      388.48     18.00 o
  -3   5  11      667.52      609.18     30.33 o
  -2   5  11      125.68      103.66     36.88 o
  -1   5  11      112.58      138.19     13.88 o
   0   5  11      480.71      403.59     19.50 o
   1   5  11      391.01      358.76     37.04 o
   2   5  11       46.71       -8.33     15.16 o
   3   5  11      275.05      273.26     20.75 o
   4   5  11      109.55       78.10     21.79 o
   5   5  11       38.11       56.90     28.97 o
   6   5  11        5.74      -20.68     31.66 o
 -10   6  11        8.38      -11.59     37.24 o
  -9   6  11      119.33      108.57     27.51 o
  -8   6  11      158.30      148.50     16.32 o
  -7   6  11        0.08       14.46     15.93 o
  -6   6  11     1964.18     2047.22     46.42 o
  -5   6  11     1074.51     1122.33     20.13 o
  -4   6  11      720.68      693.29     30.25 o
  -3   6  11       46.99       10.15     13.10 o
  -2   6  11       99.17       91.17     35.14 o
  -1   6  11     1253.89     1270.30     19.10 o
   0   6  11      553.20      578.21     29.78 o
   1   6  11      352.12      371.14     26.11 o
   2   6  11      299.16      262.75     14.90 o
   3   6  11      811.02      889.72     18.24 o
   4   6  11      304.56      319.62     22.65 o
   5   6  11      786.72      836.25     27.64 o
 -10   7  11      418.42      501.83    106.13 o
  -9   7  11      255.47      185.64     35.94 o
  -8   7  11       24.98       51.34     20.98 o
  -7   7  11       17.09        5.13     20.38 o
  -6   7  11       83.14       99.09     26.95 o
  -5   7  11      129.95       65.02     15.96 o
  -4   7  11      730.84      750.36     23.94 o
  -3   7  11     1165.54     1184.22     46.59 o
  -2   7  11      320.38      385.66     20.71 o
  -1   7  11     1368.04     1451.94     28.18 o
   0   7  11      628.39      600.33     26.01 o
   1   7  11      111.79      125.75     16.19 o
   2   7  11       28.33        3.88     15.83 o
   3   7  11       12.12      -19.04     19.04 o
   4   7  11       54.61       36.55     21.66 o
   5   7  11       51.75       40.52     32.92 o
  -9   8  11       69.52       46.12     21.11 o
  -8   8  11      254.39      227.10     29.98 o
  -7   8  11       39.84       43.18     18.31 o
  -6   8  11       32.45       29.96     22.84 o
  -5   8  11       90.14       88.18     16.48 o
  -4   8  11        5.13        7.51     18.77 o
  -3   8  11      175.19      184.33     15.05 o
  -2   8  11      352.67      406.94     22.49 o
  -1   8  11      194.91      231.35     18.63 o
   0   8  11     2243.49     2453.67     24.98 o
   1   8  11       99.17      100.64     17.38 o
   2   8  11       83.94       55.23     29.91 o
   3   8  11      147.67      128.14     24.73 o
   4   8  11       46.28       22.58     21.47 o
   5   8  11      135.17      123.96     24.40 o
  -9   9  11      117.18       73.90     24.45 o
  -8   9  11      318.16      366.12     23.91 o
  -7   9  11      287.14      379.19     17.95 o
  -6   9  11       23.18       29.77     14.92 o
  -5   9  11        4.29       -3.67     17.27 o
  -4   9  11      370.00      336.77     15.45 o
  -3   9  11      276.76      276.25     15.90 o
  -2   9  11     1392.12     1356.73     47.92 o
  -1   9  11       10.20      -12.11     21.65 o
   0   9  11       10.25       -1.88     17.38 o
   1   9  11     1369.82     1565.34     24.61 o
   2   9  11       85.03       70.20     16.26 o
   3   9  11        0.24      -15.80     15.80 o
   4   9  11      215.30      188.60     23.13 o
   5   9  11      245.50      246.03     26.82 o
  -9  10  11        9.53      -22.09     23.08 o
  -8  10  11      121.07      198.93     65.74 o
  -7  10  11        3.66        5.29     17.27 o
  -6  10  11      585.30      655.23     20.28 o
  -5  10  11     3263.82     3290.09    105.74 o
  -4  10  11     1134.54     1121.86     30.94 o
  -3  10  11      182.09      144.61     24.16 o
  -2  10  11       56.84       59.89     26.46 o
  -1  10  11      472.83      415.09     20.74 o
   0  10  11     1025.28     1045.33     36.12 o
   1  10  11      460.79      471.29     44.51 o
   2  10  11      709.84      740.62     30.54 o
   3  10  11      256.16      223.62     20.17 o
   4  10  11      394.91      404.79     30.28 o
   5  10  11      441.17      477.70     33.67 o
  -9  11  11        4.97       16.89     51.08 o
  -8  11  11       13.03        3.37     16.41 o
  -7  11  11       86.14       75.58     18.60 o
  -6  11  11      181.03      177.31     16.31 o
  -5  11  11     1192.75     1149.28    108.18 o
  -4  11  11       47.29       13.36     16.40 o
  -3  11  11      188.01       80.55     19.63 o
  -2  11  11      395.61      357.61     25.41 o
  -1  11  11      323.80      344.04     31.65 o
   0  11  11        6.94      -14.11     14.11 o
   1  11  11      624.40      572.62     28.17 o
   2  11  11       88.21       45.86     42.67 o
   3  11  11        1.25      -22.35     22.35 o
   4  11  11      285.18      235.97     29.25 o
  -8  12  11       57.80       79.33     30.17 o
  -7  12  11      414.47      478.27     50.61 o
  -6  12  11      557.26      524.45     29.04 o
  -5  12  11        2.03       35.63     15.92 o
  -4  12  11      158.82      142.82     22.90 o
  -3  12  11       13.05       14.31     16.28 o
  -2  12  11      878.99      852.22     23.86 o
  -1  12  11     2721.84     2967.32     69.47 o
   0  12  11     1463.10     1389.71     53.77 o
   1  12  11       66.02       80.62     32.36 o
   2  12  11      443.61      505.00     32.45 o
   3  12  11      276.34      242.50     25.16 o
   4  12  11        2.06      -24.46     24.46 o
  -8  13  11      307.67      362.38     32.80 o
  -7  13  11       31.12       48.62     16.52 o
  -6  13  11       81.99      107.53     15.84 o
  -5  13  11      273.34      305.85     23.36 o
  -4  13  11        5.04       -9.65     17.47 o
  -3  13  11      207.42      159.28     30.97 o
  -2  13  11      882.88      916.74     22.60 o
  -1  13  11      117.68      144.44     16.04 o
   0  13  11      167.99      167.14     15.98 o
   1  13  11      348.13      422.35     32.66 o
   2  13  11       75.07       67.82     24.97 o
   3  13  11       37.69       14.10     25.20 o
   4  13  11      115.39       94.02     26.08 o
  -8  14  11       31.76        5.41     26.61 o
  -7  14  11      198.43      171.08     19.66 o
  -6  14  11        0.37       11.51     17.89 o
  -5  14  11       98.46      120.49     20.31 o
  -4  14  11      130.41      168.27     20.62 o
  -3  14  11     1100.54     1204.26     44.11 o
  -2  14  11       66.47       20.32     19.38 o
  -1  14  11      220.46      201.23     20.73 o
   0  14  11      312.27      373.00     18.06 o
   1  14  11       91.89       53.66     17.12 o
   2  14  11      173.28      139.97     18.88 o
   3  14  11        3.89      -16.95     23.58 o
  -7  15  11      169.58      157.60     43.13 o
  -6  15  11      515.78      504.82     41.30 o
  -5  15  11     1350.94     1429.43    129.28 o
  -4  15  11       74.49      134.75     24.84 o
  -3  15  11       26.57       -5.10     19.30 o
  -2  15  11      830.60      826.09     38.99 o
  -1  15  11       46.55      289.94     22.65 o
   0  15  11      507.52      579.58     26.47 o
   1  15  11     1229.33     1217.52     73.98 o
   2  15  11      146.56      116.14     19.77 o
   3  15  11      165.02      160.47     20.35 o
  -7  16  11      246.39      276.35     27.81 o
  -6  16  11      430.91      466.42     68.58 o
  -5  16  11       45.03       64.11     22.99 o
  -4  16  11       25.02       29.11     25.57 o
  -3  16  11       23.55        9.08     20.38 o
  -2  16  11      107.26      114.63     21.54 o
  -1  16  11      751.55      848.79     26.32 o
   0  16  11      605.91      621.23     46.44 o
   1  16  11      365.45      344.27     25.04 o
   2  16  11       39.75       33.85     19.55 o
  -6  17  11        6.01       42.39     32.89 o
  -5  17  11        6.20       -4.31     32.00 o
  -4  17  11       32.98       19.07     27.30 o
  -3  17  11        3.37        3.19     22.71 o
  -2  17  11        9.40      -13.13     24.16 o
  -1  17  11      291.08      375.09     24.89 o
   0  17  11       17.31      -15.46     23.14 o
   1  17  11        0.07       -2.61     24.06 o
   2  17  11        0.15      -25.56     25.56 o
  -5  18  11        7.48       -3.56     27.80 o
  -4  18  11       43.37      134.04     27.86 o
  -3  18  11      390.58      584.21     25.07 o
  -2  18  11      150.69      209.45     24.26 o
  -1  18  11      596.17      734.94     27.60 o
   0  18  11      315.81      403.10     26.64 o
   1  18  11       27.84       40.40     24.97 o
  -4  19  11      491.49      553.37     33.62 o
  -3  19  11        0.16        8.50     29.54 o
  -2  19  11        3.99       -0.51     23.15 o
  -1  19  11       17.89       41.68     24.80 o
   0  19  11      101.88       88.11     25.14 o
 -10   0  12      129.11      122.94     25.86 o
  -9   0  12        4.62       41.25     24.42 o
  -8   0  12      365.29      484.13     28.20 o
  -7   0  12     4704.49     5476.82    231.00 o
  -6   0  12      698.96      658.32     44.23 o
  -5   0  12       55.07       80.35     17.98 o
  -4   0  12     2415.69     2716.28     59.20 o
  -3   0  12        9.15       -2.49     27.20 o
  -2   0  12      670.52      563.92     38.08 o
  -1   0  12    10414.85     9295.02     51.96 o
   0   0  12     4714.76     4300.49     33.46 o
   1   0  12      250.16      147.57     12.32 o
   2   0  12      604.86      621.43     38.57 o
   3   0  12      589.68      544.05     39.34 o
   4   0  12       49.22      126.89     39.25 o
   5   0  12      755.94      925.61     50.11 o
 -10   1  12       17.08        0.06     30.74 o
  -9   1  12       96.16      151.97     29.70 o
  -8   1  12        7.84       65.05     25.18 o
  -7   1  12      626.42      666.22     18.63 o
  -6   1  12     1890.50     1936.38     46.65 o
  -5   1  12      346.91      352.93     16.92 o
  -4   1  12       28.99       31.23     18.90 o
  -3   1  12     1912.95     1807.70     48.50 o
  -2   1  12      653.86      574.24     12.64 o
  -1   1  12       70.02       68.38     12.94 o
   0   1  12      259.53      203.09     21.26 o
   1   1  12      568.27      384.47     49.64 o
   2   1  12       97.25       70.67     23.58 o
   3   1  12      453.38      410.68     27.66 o
   4   1  12       40.46       58.15     27.12 o
   5   1  12      512.86      683.42     34.21 o
 -10   2  12       15.49       -6.34     18.98 o
  -9   2  12        7.53      -10.33     27.57 o
  -8   2  12       89.43      134.70     17.39 o
  -7   2  12       37.65      135.14     18.65 o
  -6   2  12      166.26      194.66     23.75 o
  -5   2  12      343.88      385.39     17.67 o
  -4   2  12      993.49      885.52     39.04 o
  -3   2  12      192.33      138.73     22.69 o
  -2   2  12       23.05       38.88      8.03 o
  -1   2  12      376.22      327.79     15.58 o
   0   2  12      400.66      345.29     15.02 o
   1   2  12       26.88       15.45     15.08 o
   2   2  12      167.12      202.92     31.20 o
   3   2  12       96.00       80.69     35.36 o
   4   2  12        2.25        1.04     25.75 o
   5   2  12        0.33       54.57     29.40 o
 -10   3  12        4.63      -10.97     41.18 o
  -9   3  12       53.88       93.26     35.74 o
  -8   3  12      134.51      171.56     17.66 o
  -7   3  12       93.57      101.37     32.97 o
  -6   3  12      897.33      964.11     27.04 o
  -5   3  12     1735.42     1852.80     57.47 o
  -4   3  12        8.76      -22.99     25.15 o
  -3   3  12     1973.53     1708.98     60.14 o
  -2   3  12     4442.62     3891.59    117.60 o
  -1   3  12       16.58       21.71     11.38 o
   0   3  12      866.66      728.12     70.34 o
   1   3  12     1605.27     1357.09     24.48 o
   2   3  12      107.40       79.60     22.83 o
   3   3  12      375.06      395.38     39.24 o
   4   3  12      287.52      278.43     29.18 o
   5   3  12      384.44      442.26     33.26 o
 -10   4  12       49.37        9.28     22.19 o
  -9   4  12        2.35       16.31     18.11 o
  -8   4  12       15.35       38.25     21.45 o
  -7   4  12     1677.06     1917.73     38.71 o
  -6   4  12       77.59      143.75     18.10 o
  -5   4  12      830.13      825.78     59.81 o
  -4   4  12      210.85      198.02     44.52 o
  -3   4  12       50.19       28.78     24.46 o
  -2   4  12      698.89      703.42     32.13 o
  -1   4  12      881.05      831.67     14.84 o
   0   4  12     1271.36     1120.72    111.28 o
   1   4  12       43.91        1.93     17.87 o
   2   4  12        0.67       10.13     13.92 o
   3   4  12       17.58      -25.32     25.32 o
   4   4  12       18.12      -27.22     27.22 o
   5   4  12      439.20      531.87     33.54 o
 -10   5  12      117.97       95.25     48.72 o
  -9   5  12       34.81       27.77     19.33 o
  -8   5  12        1.31        9.38     19.07 o
  -7   5  12       43.69       26.34     16.43 o
  -6   5  12      465.39      520.21     24.28 o
  -5   5  12        0.59        9.50     15.29 o
  -4   5  12      512.00      592.20     28.37 o
  -3   5  12       53.62       65.71     22.11 o
  -2   5  12      832.09      847.88     41.48 o
  -1   5  12       20.84      -13.72     13.72 o
   0   5  12       47.47       28.56     17.42 o
   1   5  12      118.48       47.33     17.78 o
   2   5  12      402.60      373.34     17.20 o
   3   5  12      155.79      106.01     31.00 o
   4   5  12       66.39       70.66     33.49 o
   5   5  12        5.02        7.61     26.19 o
 -10   6  12        5.19        4.69     17.92 o
  -9   6  12       61.07       51.61     17.82 o
  -8   6  12       45.46       60.80     18.03 o
  -7   6  12        2.95       -3.03     20.19 o
  -6   6  12      157.35      190.93     16.25 o
  -5   6  12      220.41      203.19     16.75 o
  -4   6  12       34.47       38.82     17.47 o
  -3   6  12      128.54      169.87     23.83 o
  -2   6  12        4.68       -0.27     33.56 o
  -1   6  12        2.02       -5.17     14.72 o
   0   6  12       85.07       64.11     24.20 o
   1   6  12       68.85       11.16     18.17 o
   2   6  12      329.19      223.99     17.22 o
   3   6  12        2.53      -26.56     26.56 o
   4   6  12        4.19       -0.78     22.38 o
   5   6  12       10.53       17.60     30.67 o
 -10   7  12      110.65      118.10     24.18 o
  -9   7  12       31.82       81.54     25.62 o
  -8   7  12       79.07       72.11     17.92 o
  -7   7  12      217.42      198.69     21.08 o
  -6   7  12       73.04       67.60     16.15 o
  -5   7  12       31.81       63.46     16.23 o
  -4   7  12        3.09        9.85     17.92 o
  -3   7  12      257.36      258.04     15.27 o
  -2   7  12      603.56      584.39     33.73 o
  -1   7  12       77.18       47.90     16.14 o
   0   7  12      110.78      128.74     16.20 o
   1   7  12       63.46       27.75     16.81 o
   2   7  12      130.29      144.61     26.38 o
   3   7  12      108.44      107.70     27.47 o
   4   7  12        2.65      -19.74     22.64 o
   5   7  12        5.72       13.93     21.32 o
  -9   8  12       12.82       42.12     19.21 o
  -8   8  12      107.82       60.85     17.49 o
  -7   8  12       49.39       60.54     16.14 o
  -6   8  12      464.61      504.50     21.90 o
  -5   8  12      509.21      527.69     18.88 o
  -4   8  12     1064.50     1073.84     19.17 o
  -3   8  12      373.21      405.02     17.16 o
  -2   8  12      798.20      797.86     31.24 o
  -1   8  12      603.24      619.99     24.81 o
   0   8  12       13.44       37.22     16.48 o
   1   8  12      299.69      348.79     32.62 o
   2   8  12      402.98      436.35     26.08 o
   3   8  12      490.41      521.35     30.12 o
   4   8  12      305.41      241.41     24.43 o
   5   8  12      158.75      117.23     25.51 o
  -9   9  12       13.71      -12.79     26.44 o
  -8   9  12       11.49       -4.87     18.13 o
  -7   9  12       16.88       64.07     15.86 o
  -6   9  12       32.21       -2.78     18.89 o
  -5   9  12      392.20      511.15     21.17 o
  -4   9  12      195.44      151.33     22.91 o
  -3   9  12       20.05       28.37     15.56 o
  -2   9  12        6.66       -2.73     15.77 o
  -1   9  12       29.17       12.69     25.47 o
   0   9  12      159.10      167.99     22.55 o
   1   9  12      119.90      114.61     18.79 o
   2   9  12      111.22       98.94     19.05 o
   3   9  12      296.69      266.95     20.56 o
   4   9  12      477.74      395.12     50.18 o
  -9  10  12        0.48        9.30     18.28 o
  -8  10  12      352.19      389.96     19.64 o
  -7  10  12      566.74      567.94     28.78 o
  -6  10  12      182.42      238.92     25.87 o
  -5  10  12       73.34      113.41     17.56 o
  -4  10  12       35.67       53.22     13.78 o
  -3  10  12       75.18       74.04     18.59 o
  -2  10  12      532.11      596.39     34.35 o
  -1  10  12      884.96      953.55     21.45 o
   0  10  12      506.48      594.28     20.81 o
   1  10  12        9.97       -4.76     23.62 o
   2  10  12      907.74     1031.45     34.17 o
   3  10  12       94.69       68.19     19.72 o
   4  10  12       28.66      -19.73     41.96 o
  -9  11  12      124.85      139.80     24.99 o
  -8  11  12       56.66       76.83     19.29 o
  -7  11  12        1.56       33.78     17.58 o
  -6  11  12      332.39      322.32     17.87 o
  -5  11  12      402.47      326.44     19.11 o
  -4  11  12      180.50      147.84     14.52 o
  -3  11  12      839.79      828.26     41.76 o
  -2  11  12      526.55      505.12     26.23 o
  -1  11  12        2.06       22.02     45.34 o
   0  11  12     1239.06     1435.26     61.48 o
   1  11  12      765.39      846.58     56.71 o
   2  11  12        7.90        3.57     20.04 o
   3  11  12       91.64      103.98     21.76 o
   4  11  12      181.83      175.52     39.78 o
  -8  12  12      220.43      299.53     21.28 o
  -7  12  12        7.47       58.41     17.67 o
  -6  12  12      351.07      348.17     17.62 o
  -5  12  12       28.48       -9.20     17.47 o
  -4  12  12      996.08     1072.81     31.64 o
  -3  12  12      395.05      343.58     27.11 o
  -2  12  12      212.25      123.07     18.69 o
  -1  12  12      527.91      543.44     38.64 o
   0  12  12        2.33      -21.32     21.32 o
   1  12  12      154.62      120.92     33.34 o
   2  12  12      159.86      155.26     34.46 o
   3  12  12      172.69      174.43     22.81 o
   4  12  12      213.35      211.08     30.00 o
  -8  13  12      149.11      190.27     29.58 o
  -7  13  12       50.10       62.87     18.24 o
  -6  13  12      409.23      377.53     20.75 o
  -5  13  12      802.28      806.01     40.00 o
  -4  13  12      220.41      184.22     21.76 o
  -3  13  12      332.60      252.82     51.79 o
  -2  13  12      234.33      233.14     28.30 o
  -1  13  12       11.32       21.15     25.54 o
   0  13  12      248.49      260.44     22.40 o
   1  13  12      459.28      449.74     22.73 o
   2  13  12        3.28       -7.94     26.21 o
   3  13  12      371.12      390.66     43.53 o
  -7  14  12      726.74      716.23     70.09 o
  -6  14  12      204.62      268.06     23.54 o
  -5  14  12      680.86      816.34    114.40 o
  -4  14  12      701.90      771.02    108.53 o
  -3  14  12      192.58      173.69     24.20 o
  -2  14  12      561.29      552.74     22.82 o
  -1  14  12     1369.94     1382.32     55.43 o
   0  14  12      715.85      730.48     53.37 o
   1  14  12       39.89       31.15     22.23 o
   2  14  12      688.14      746.69     41.66 o
   3  14  12      317.17      372.84     25.92 o
  -7  15  12        5.52       47.94     26.79 o
  -6  15  12       65.21       22.05     27.46 o
  -5  15  12      102.28      110.54     26.67 o
  -4  15  12       43.05       17.86     26.48 o
  -3  15  12       16.99      -19.96     19.96 o
  -2  15  12      465.84      487.55     28.26 o
  -1  15  12       51.00       75.95     22.57 o
   0  15  12      112.65      158.57     23.71 o
   1  15  12      464.58      534.70     25.41 o
   2  15  12       20.97       -7.29     23.10 o
  -6  16  12      403.16      528.09     33.56 o
  -5  16  12       14.09        6.54     29.00 o
  -4  16  12      107.75      125.63     27.12 o
  -3  16  12        0.02       23.31     20.97 o
  -2  16  12      605.10      683.98     55.18 o
  -1  16  12      872.78      860.73     26.73 o
   0  16  12      784.85      961.19     45.38 o
   1  16  12       42.26       33.47     24.03 o
   2  16  12        0.10      -18.69     24.79 o
  -6  17  12      373.68      448.95     62.78 o
  -5  17  12      405.52      420.85     30.16 o
  -4  17  12        2.10       -5.33     27.61 o
  -3  17  12      133.04       67.59     21.60 o
  -2  17  12       99.14      113.76     22.89 o
  -1  17  12       53.64       49.71     23.58 o
   0  17  12      100.57       91.16     24.74 o
   1  17  12       53.46       47.30     24.16 o
  -5  18  12        3.39       33.70     24.76 o
  -4  18  12      105.65      121.03     46.06 o
  -3  18  12       18.73      -22.06     22.06 o
  -2  18  12      269.30      263.74     24.89 o
  -1  18  12      337.65      308.66     28.17 o
   0  18  12      104.54      118.96     25.49 o
  -3  19  12       73.39       58.67     23.70 o
  -2  19  12        2.26        9.72     24.06 o
 -10   1  13      118.73      142.55     21.36 o
  -9   1  13        3.73       77.08     28.73 o
  -8   1  13       23.13       15.55     24.14 o
  -7   1  13      192.46      203.77     21.91 o
  -6   1  13      457.62      467.50     31.59 o
  -5   1  13      264.83      312.43     14.11 o
  -4   1  13      311.57      242.27     18.57 o
  -3   1  13     6967.53     6567.16    121.91 o
  -2   1  13     1901.91     1661.64     36.76 o
  -1   1  13      401.06      351.91     35.80 o
   0   1  13      926.35      816.20     34.44 o
   1   1  13     1248.55     1151.00     20.78 o
   2   1  13       17.37      -34.04     34.04 o
   3   1  13       82.92       42.02     27.58 o
   4   1  13     1096.41     1408.18     58.26 o
   5   1  13      133.46      114.72     33.24 o
 -10   2  13        4.58       26.52     23.11 o
  -9   2  13      263.96      293.56     21.26 o
  -8   2  13     2044.81     2400.77     26.04 o
  -7   2  13     1007.96     1248.88     38.99 o
  -6   2  13        0.51       -4.71     14.10 o
  -5   2  13      486.83      460.25     15.43 o
  -4   2  13        1.28       11.02     23.46 o
  -3   2  13     1577.97     1600.21     27.38 o
  -2   2  13     6235.20     6021.02     66.23 o
  -1   2  13     6042.15     6079.80    130.15 o
   0   2  13     1833.41     1562.39     71.91 o
   1   2  13      392.44      323.23     17.78 o
   2   2  13      176.27      182.17     36.98 o
   3   2  13       48.02       12.86     39.68 o
   4   2  13       81.49       52.37     29.17 o
   5   2  13      371.38      424.85     33.79 o
 -10   3  13        0.21       -3.73     23.62 o
  -9   3  13        0.98       48.89     45.05 o
  -8   3  13      157.44      146.55     18.22 o
  -7   3  13      132.88      170.32     22.42 o
  -6   3  13       82.67      109.01     15.26 o
  -5   3  13      247.65      329.10     17.51 o
  -4   3  13      713.31      685.24     17.93 o
  -3   3  13     1616.13     1468.67     28.00 o
  -2   3  13      747.19      684.47     15.05 o
  -1   3  13      152.13       95.65     17.66 o
   0   3  13      293.07      219.15     12.16 o
   1   3  13        5.13        1.85     16.83 o
   3   3  13      250.90      321.53     29.12 o
   4   3  13      142.34       92.69     29.41 o
   5   3  13       39.46       -0.55     32.11 o
 -10   4  13       45.20       94.32     24.98 o
  -9   4  13        0.22       -8.79     18.63 o
  -8   4  13        5.94        2.90     22.93 o
  -7   4  13      110.31      104.73     16.98 o
  -6   4  13      107.37      128.97     17.70 o
  -5   4  13      131.54      108.18     28.05 o
  -4   4  13       21.20       51.04     16.10 o
  -3   4  13      741.21      695.73     19.09 o
  -2   4  13      622.14      552.45     15.58 o
  -1   4  13      303.55      267.26     14.68 o
   0   4  13       94.16       74.51     11.71 o
   1   4  13       15.32       29.88     18.61 o
   3   4  13      500.36      603.43     45.58 o
   4   4  13      235.45      199.25     28.98 o
   5   4  13        3.74      -25.44     30.94 o
 -10   5  13       52.76      162.47     34.34 o
  -9   5  13        1.95       -1.47     17.62 o
  -8   5  13       12.71        1.64     17.26 o
  -7   5  13      320.75      364.44     17.62 o
  -6   5  13       72.79       76.38     20.32 o
  -5   5  13       61.29       68.95     18.28 o
  -4   5  13      220.44      247.89     21.11 o
  -3   5  13     2087.90     1961.02     30.19 o
  -2   5  13     1128.42      990.97     82.81 o
  -1   5  13      377.26      388.65     14.19 o
   0   5  13      130.26       59.34     15.66 o
   1   5  13       61.97       74.04     21.66 o
   3   5  13       28.72      -36.38     40.03 o
   4   5  13      162.78      156.68     29.55 o
   5   5  13        0.02      -31.07     31.07 o
 -10   6  13       72.50       90.39     37.03 o
  -9   6  13       50.73       34.42     18.04 o
  -8   6  13      209.56      281.83     28.64 o
  -7   6  13       48.62       44.81     16.72 o
  -6   6  13      651.94      782.57     51.92 o
  -5   6  13      395.43      485.99     24.77 o
  -4   6  13      212.24      217.51     32.69 o
  -3   6  13      730.49      673.41     31.34 o
  -2   6  13     1195.85     1251.75     57.23 o
  -1   6  13     1792.16     1852.86     22.45 o
   0   6  13      197.33      133.04     19.12 o
   1   6  13       71.81       81.47     22.83 o
   2   6  13        9.83      -24.19     24.19 o
   3   6  13       44.03        8.11     28.25 o
   4   6  13      418.09      470.26     33.05 o
  -9   7  13        9.33      -19.47     19.47 o
  -8   7  13       17.00       22.54     26.10 o
  -7   7  13      340.17      309.64     18.11 o
  -6   7  13       12.30        9.64     15.54 o
  -5   7  13      293.05      200.44     22.66 o
  -4   7  13      990.56      896.64     23.36 o
  -3   7  13       76.36       60.99     15.25 o
  -2   7  13        2.46       37.27     30.79 o
  -1   7  13       84.61       66.82     26.82 o
   0   7  13      145.94      157.71     18.11 o
   1   7  13      143.68      119.32     30.05 o
   2   7  13      552.20      498.82     45.25 o
   3   7  13      182.80      185.03     30.12 o
   4   7  13       73.05       41.12     24.61 o
  -9   8  13      108.83      123.38     22.54 o
  -8   8  13      178.87      198.87     18.91 o
  -7   8  13      207.49      219.05     26.18 o
  -6   8  13       80.87       88.94     23.25 o
  -5   8  13       48.96       77.16     16.61 o
  -4   8  13      261.29      240.34     21.39 o
  -3   8  13      320.48      292.17     22.27 o
  -2   8  13     1204.83     1173.48     20.88 o
  -1   8  13      420.57      419.12     18.93 o
   0   8  13      541.30      571.93     22.96 o
   1   8  13      839.43      784.77     25.56 o
   2   8  13      199.52      188.95     55.01 o
   3   8  13       12.94       -2.31     38.99 o
   4   8  13      373.84      390.35     33.89 o
  -9   9  13       55.14       65.20     20.33 o
  -8   9  13      137.12      136.12     18.95 o
  -7   9  13        4.43       -8.69     18.97 o
  -6   9  13       45.66        5.30     21.13 o
  -5   9  13      777.17      744.00     55.59 o
  -4   9  13      239.39      164.45     16.72 o
  -3   9  13      393.22      459.31     18.39 o
  -2   9  13       97.57       68.54     18.83 o
  -1   9  13       68.66       88.39     17.96 o
   0   9  13      648.40      680.80     33.45 o
   1   9  13      725.97      801.71     22.59 o
   2   9  13      190.65      166.97     24.95 o
   3   9  13       43.11        8.14     39.67 o
   4   9  13       89.59       26.85     26.78 o
  -9  10  13       36.69       28.44     32.40 o
  -8  10  13        4.16       49.72     28.53 o
  -7  10  13      280.38      327.46     18.94 o
  -6  10  13      250.95      222.77     32.09 o
  -5  10  13      543.23      531.05     39.18 o
  -4  10  13      763.65      871.83     20.41 o
  -3  10  13      266.26      225.24     18.10 o
  -2  10  13     2174.02     2323.16     99.85 o
  -1  10  13      106.51      148.10     18.50 o
   0  10  13       16.35        0.95     18.74 o
   1  10  13        5.53        3.04     19.84 o
   2  10  13       27.05       -1.89     20.05 o
   3  10  13      199.89      211.96     32.68 o
   4  10  13      172.67      100.16     37.27 o
  -8  11  13      115.02      171.57     28.07 o
  -7  11  13      148.60      169.32     18.43 o
  -6  11  13      656.62      731.06     42.54 o
  -5  11  13        0.01      -17.23     17.23 o
  -4  11  13     1300.67     1393.54     31.80 o
  -3  11  13     1009.90     1113.00     41.02 o
  -2  11  13      919.98      903.23     22.45 o
  -1  11  13       23.84       64.06     19.00 o
   0  11  13       53.72       12.11     19.92 o
   1  11  13        5.82      -10.02     20.30 o
   2  11  13      576.38      522.18     23.65 o
   3  11  13      468.88      430.71     54.54 o
  -8  12  13      968.31     1180.06     28.55 o
  -7  12  13      780.79      855.89     38.62 o
  -6  12  13       22.96       48.33     19.48 o
  -5  12  13      171.71      216.60     19.12 o
  -4  12  13      307.66      341.74     16.39 o
  -3  12  13       21.60       -4.37     18.30 o
  -2  12  13     1224.35     1224.09     31.22 o
  -1  12  13     2033.22     2196.85     40.99 o
   0  12  13     1697.67     1838.12     29.25 o
   1  12  13       44.16       -1.80     21.08 o
   2  12  13      351.76      320.56     23.49 o
   3  12  13      117.11      151.93     33.02 o
  -8  13  13       65.53       80.54     19.91 o
  -7  13  13      158.19      155.91     18.92 o
  -6  13  13       97.76      125.35     19.80 o
  -5  13  13      124.73      121.58     20.84 o
  -4  13  13       23.57      -10.80     15.24 o
  -3  13  13      522.33      475.36     28.57 o
  -2  13  13      280.65      236.27     43.21 o
  -1  13  13        3.78      -11.93     40.52 o
   0  13  13      283.67      309.31     38.87 o
   1  13  13      524.86      630.69     25.16 o
   2  13  13       14.28       27.97     22.62 o
   3  13  13        0.23        8.49     31.81 o
  -7  14  13      630.38      801.85     48.40 o
  -6  14  13       23.15       24.13     21.91 o
  -5  14  13       46.54       56.88     25.53 o
  -4  14  13        0.10      -16.87     19.14 o
  -3  14  13       63.29       19.38     19.57 o
  -2  14  13       77.05       44.33     28.88 o
  -1  14  13      113.83      117.03     22.52 o
   0  14  13       87.17       56.52     22.25 o
   1  14  13       17.22        1.36     29.62 o
   2  14  13       21.17       49.83     25.72 o
  -7  15  13      121.72      101.75     39.98 o
  -6  15  13      636.74      668.92     33.31 o
  -5  15  13      338.01      363.33     69.97 o
  -4  15  13      411.71      364.87     64.97 o
  -3  15  13     1340.06     1358.23     59.14 o
  -2  15  13     1448.10     1586.58     76.83 o
  -1  15  13       52.17       36.96     26.53 o
   0  15  13      119.46      125.13     23.40 o
   1  15  13        0.15      -30.09     30.09 o
   2  15  13       97.79       57.99     25.63 o
  -6  16  13       25.87       22.80     47.86 o
  -5  16  13      209.02      265.62     28.88 o
  -4  16  13      108.40      142.32     28.07 o
  -3  16  13       62.24       17.77     20.56 o
  -2  16  13      892.93      978.31     58.36 o
  -1  16  13      950.02     1103.47     34.44 o
   0  16  13      181.63      162.89     45.20 o
   1  16  13        8.30      -23.03     23.03 o
  -5  17  13       69.52       38.01     26.66 o
  -4  17  13      198.65      202.62     30.32 o
  -3  17  13      232.71      158.88     39.18 o
  -2  17  13        6.17       -9.63     22.98 o
  -1  17  13       60.14       31.72     23.99 o
   0  17  13       44.49       48.33     24.03 o
  -4  18  13        1.56       26.81     28.95 o
  -3  18  13       50.33       18.77     23.03 o
  -2  18  13       36.71       12.51     23.86 o
  -1  18  13      229.47      232.70     26.10 o
 -10   0  14       52.21       65.14     42.84 o
  -9   0  14      437.52      418.67     32.07 o
  -8   0  14      763.60      917.84     33.75 o
  -7   0  14      918.32      978.69     80.84 o
  -6   0  14       34.68       42.02     35.26 o
  -5   0  14       81.96       39.46     30.56 o
  -4   0  14      254.88      178.80     30.96 o
  -3   0  14     1748.10     1688.50     74.55 o
  -2   0  14     2696.90     2753.03     88.58 o
  -1   0  14     3083.75     2766.95     33.72 o
   0   0  14      514.06      378.81     19.17 o
   3   0  14      328.56      329.39     44.43 o
   4   0  14       40.16       -9.04     44.24 o
 -10   1  14      113.03      256.66     30.70 o
  -9   1  14      171.25      133.84     21.44 o
  -8   1  14        5.93       67.48     26.33 o
  -7   1  14      555.60      642.14     21.55 o
  -6   1  14      203.44      260.89     23.40 o
  -5   1  14       68.44       80.14     40.96 o
  -4   1  14     2597.84     2565.73     45.83 o
  -3   1  14     2167.68     1964.45     23.56 o
  -2   1  14      321.16      265.18     11.37 o
  -1   1  14        0.00       10.94     17.16 o
   0   1  14        2.34       -1.37     11.27 o
   3   1  14      309.18      308.97     44.03 o
   4   1  14      144.96       99.12     34.48 o
 -10   2  14        2.67       51.87     26.74 o
  -9   2  14        1.96        4.13     21.94 o
  -8   2  14       18.08      133.00     20.88 o
  -7   2  14       26.76       43.77     19.05 o
  -6   2  14      271.17      244.58     31.19 o
  -5   2  14       16.23       21.46     25.42 o
  -4   2  14        0.03       -1.47     31.77 o
  -3   2  14       65.45       55.46     12.55 o
  -2   2  14       46.17       22.06     16.30 o
  -1   2  14        0.57       12.36     11.74 o
   0   2  14       65.15       53.39     12.07 o
   3   2  14      147.98      182.10     41.63 o
   4   2  14        1.63      -31.38     31.38 o
 -10   3  14      110.37      153.56     23.32 o
  -9   3  14      345.70      365.79     49.53 o
  -8   3  14       45.31       48.95     23.31 o
  -7   3  14       49.01        3.65     19.26 o
  -6   3  14      104.01       97.48     37.16 o
  -5   3  14       94.20       51.23     17.49 o
  -4   3  14     2282.32     2390.03     21.83 o
  -3   3  14      322.95      276.87     14.57 o
  -2   3  14     1674.26     1569.40     18.73 o
  -1   3  14       45.63       16.53     19.83 o
   0   3  14       78.75       60.13     20.41 o
   1   3  14       13.67        9.01     18.38 o
   3   3  14      263.87      262.05     43.28 o
   4   3  14      375.79      421.80     35.25 o
 -10   4  14       33.83       90.47     29.52 o
  -9   4  14      297.78      335.20     66.53 o
  -8   4  14      427.85      504.88     29.95 o
  -7   4  14      141.47      111.03     16.56 o
  -6   4  14       35.05       -5.31     18.71 o
  -5   4  14       10.69       10.01     25.98 o
  -4   4  14       30.62        8.36     16.13 o
  -3   4  14      467.54      453.85     18.41 o
  -2   4  14      834.88      877.35     17.03 o
  -1   4  14      150.68       97.43     13.02 o
   0   4  14       71.01       85.20     45.98 o
   1   4  14      488.60      487.69     24.22 o
   3   4  14      118.75       68.72     34.14 o
   4   4  14       31.53      -32.08     32.08 o
 -10   5  14        4.33       62.96     31.59 o
  -9   5  14       11.30       30.28     40.76 o
  -8   5  14      140.74      116.75     18.35 o
  -7   5  14       90.23      108.92     17.17 o
  -6   5  14        7.83       74.13     17.26 o
  -5   5  14      610.15      555.93     31.31 o
  -4   5  14      897.15      932.36     21.79 o
  -3   5  14      354.98      331.10     18.88 o
  -2   5  14        5.44      -17.68     17.68 o
  -1   5  14      182.72      154.92     13.46 o
   0   5  14       21.39       25.03     16.83 o
   1   5  14     2108.80     2111.48     34.69 o
   3   5  14      355.30      421.02     44.57 o
   4   5  14        2.27      -24.36     31.20 o
  -9   6  14        1.70       35.31     24.39 o
  -8   6  14       51.03       35.07     21.01 o
  -7   6  14       29.35       12.13     16.74 o
  -6   6  14       27.08       12.12     22.44 o
  -5   6  14      128.97      117.26     18.69 o
  -4   6  14       44.33       60.56     51.05 o
  -3   6  14      728.23      672.74     25.81 o
  -2   6  14        0.17       27.06     18.49 o
  -1   6  14        7.82        7.92     13.47 o
   0   6  14     1697.99     1816.11     77.16 o
   1   6  14       44.56       10.02     39.51 o
   4   6  14       30.07       21.43     32.98 o
  -9   7  14       64.76       64.68     19.44 o
  -8   7  14       34.83       18.04     20.41 o
  -7   7  14      255.27      202.08     18.17 o
  -6   7  14       32.97       22.83     17.94 o
  -5   7  14       79.36      115.06     23.14 o
  -4   7  14       16.42       11.55     19.57 o
  -3   7  14       39.60       42.93     19.40 o
  -2   7  14      671.49      751.99     19.95 o
  -1   7  14       27.80      -16.51     27.13 o
   0   7  14      140.41      123.68     17.45 o
   1   7  14       92.43       57.70     28.91 o
   2   7  14       76.13        2.89     40.83 o
   3   7  14        4.72      -33.77     42.06 o
   4   7  14       35.88      -45.57     45.57 o
  -9   8  14      219.01      238.71     21.14 o
  -8   8  14      272.98      267.35     19.57 o
  -7   8  14        0.00      -16.44     17.42 o
  -6   8  14       23.83        0.08     18.71 o
  -5   8  14        1.81       21.38     34.25 o
  -4   8  14      864.65      944.87     32.32 o
  -3   8  14     1578.27     1497.61     44.44 o
  -2   8  14      899.72      868.04     27.01 o
  -1   8  14      873.26      940.58     21.95 o
   0   8  14      769.93      726.26     21.19 o
   1   8  14       24.27       84.41     19.45 o
   2   8  14      184.97      273.31     63.27 o
   3   8  14      473.52      442.76     45.41 o
   4   8  14       75.96       18.67     31.74 o
  -9   9  14        2.75      -20.00     20.00 o
  -8   9  14       21.19       30.75     21.08 o
  -7   9  14        6.06      -12.52     17.58 o
  -6   9  14       20.85      -10.95     19.32 o
  -5   9  14      518.29      483.58     20.75 o
  -4   9  14      276.89      299.78     22.89 o
  -3   9  14      640.24      604.73     24.60 o
  -2   9  14        1.94      -17.16     24.17 o
  -1   9  14      273.74      209.22     19.07 o
   0   9  14       73.16       26.68     18.81 o
   1   9  14      634.90      701.41     37.45 o
   2   9  14      917.23     1043.53     25.04 o
   3   9  14      778.82      929.34     53.41 o
  -9  10  14      254.38      215.08     21.67 o
  -8  10  14     1160.47     1229.41     28.48 o
  -7  10  14       94.76       99.69     18.37 o
  -6  10  14       66.24       27.31     20.02 o
  -5  10  14      591.32      580.70     20.88 o
  -4  10  14      219.97      233.97     28.96 o
  -3  10  14        2.55       -8.19     18.06 o
  -2  10  14       78.89      108.87     18.91 o
  -1  10  14      612.12      593.66     21.58 o
   0  10  14        0.02       -7.81     19.63 o
   1  10  14       29.34       26.41     21.69 o
   2  10  14      170.09      177.68     26.13 o
   3  10  14        0.05       48.79     56.00 o
  -8  11  14      248.52      292.12     21.35 o
  -7  11  14      403.20      416.16     19.92 o
  -6  11  14      643.61      661.24     30.33 o
  -5  11  14      150.15       83.46     18.42 o
  -4  11  14      169.71      199.41     28.91 o
  -3  11  14      519.59      560.93     21.38 o
  -2  11  14       14.60       18.33     18.79 o
  -1  11  14        6.03       50.66     19.41 o
   0  11  14      310.65      318.61     21.95 o
   1  11  14       73.14       67.05     21.38 o
   2  11  14       11.59       23.95     21.57 o
   3  11  14       20.76       76.29     32.17 o
  -8  12  14      139.82      197.54     31.34 o
  -7  12  14       10.30       85.09     27.70 o
  -6  12  14       41.61       11.94     20.30 o
  -5  12  14       46.81       14.07     18.51 o
  -4  12  14       38.29       35.22     15.54 o
  -3  12  14       70.78       44.65     21.29 o
  -2  12  14      104.95      113.77     19.45 o
  -1  12  14        7.44        1.45     20.20 o
   0  12  14      234.95      252.05     22.23 o
   1  12  14       11.23        1.78     21.32 o
   2  12  14        5.95       26.60     26.96 o
  -8  13  14       17.62       39.89     19.51 o
  -7  13  14      182.70      209.72     25.80 o
  -6  13  14      598.15      690.58     28.31 o
  -5  13  14       34.37       11.39     18.69 o
  -4  13  14      282.58      321.20     20.87 o
  -3  13  14     2493.80     2714.13     91.56 o
  -2  13  14      183.32      208.15     33.17 o
  -1  13  14       13.07        9.55     20.90 o
   0  13  14       63.23       45.19     22.20 o
   1  13  14        0.09      -21.72     21.72 o
   2  13  14      237.09      253.05     29.02 o
  -7  14  14      115.41      176.79     29.40 o
  -6  14  14      198.18      245.47     36.65 o
  -5  14  14     1289.80     1428.45    117.55 o
  -4  14  14      432.86      440.81     22.11 o
  -3  14  14       10.83      -16.04     19.93 o
  -2  14  14      371.25      331.79     22.69 o
  -1  14  14      155.33      135.54     34.52 o
   0  14  14        4.90      -22.73     22.73 o
   1  14  14      391.25      355.59     25.83 o
   2  14  14      137.49      147.06     24.78 o
  -6  15  14       24.54       37.31     30.31 o
  -5  15  14        0.81        3.32     27.33 o
  -4  15  14       11.74      -15.01     27.04 o
  -3  15  14       22.20       33.17     20.68 o
  -2  15  14       24.46       54.77     22.30 o
  -1  15  14      286.88      337.59     31.16 o
   0  15  14      290.75      315.75     29.99 o
   1  15  14      106.52      107.64     24.43 o
  -6  16  14      157.01      168.50     31.08 o
  -5  16  14        1.22       15.41     27.64 o
  -4  16  14       11.92      -10.06     28.38 o
  -3  16  14       70.06       18.85     42.34 o
  -2  16  14      191.11      175.31     23.49 o
  -1  16  14      566.90      524.30     29.31 o
   0  16  14       87.90       67.74     32.85 o
  -5  17  14       28.36       75.56     28.31 o
  -4  17  14      435.10      397.44     31.34 o
  -3  17  14      370.69      307.47     32.97 o
  -2  17  14      303.62      321.21     40.62 o
  -1  17  14        4.10      -23.62     24.33 o
 -10   1  15      527.66      677.75     29.37 o
  -9   1  15      274.75      327.60     23.35 o
  -8   1  15      244.44      309.03     32.43 o
  -7   1  15       21.45      -18.56     19.06 o
  -6   1  15       13.30       37.74     39.99 o
  -5   1  15      158.03      129.69     63.04 o
  -4   1  15      571.28      553.41     23.97 o
  -3   1  15     1383.53     1358.42     40.84 o
  -2   1  15      256.97      250.25     13.55 o
  -1   1  15        9.64       24.34     17.23 o
   0   1  15        0.17      -18.18     18.18 o
   4   1  15      281.38      244.36     35.97 o
 -10   2  15      137.67      206.06     35.31 o
  -9   2  15      650.00      765.65     25.05 o
  -8   2  15     1364.86     1607.17     43.95 o
  -7   2  15       41.08       82.53     40.93 o
  -6   2  15       14.30        5.48     27.40 o
  -5   2  15      397.31      393.17     48.59 o
  -4   2  15      190.92      153.50     17.74 o
  -3   2  15      635.48      636.16     21.31 o
  -2   2  15       57.30       32.32     15.86 o
  -1   2  15        2.76        1.84     24.81 o
   0   2  15      938.82      803.72     25.69 o
 -10   3  15      201.77      303.05     35.41 o
  -9   3  15       40.70       44.81     22.17 o
  -8   3  15      156.25      154.13     21.45 o
  -7   3  15       49.69       30.21     19.10 o
  -6   3  15      863.08      907.28     24.86 o
  -5   3  15      511.93      599.62     19.68 o
  -4   3  15     1816.09     1878.56     41.22 o
  -3   3  15      213.16      177.54     17.53 o
  -2   3  15      273.54      252.78     14.58 o
  -1   3  15        1.76        3.61     12.47 o
   0   3  15       13.01        8.25     21.01 o
   4   3  15        6.36        3.99     45.66 o
 -10   4  15      116.19      178.19     23.55 o
  -9   4  15        2.23       -9.77     24.92 o
  -8   4  15       77.52       53.54     24.07 o
  -7   4  15        1.14        3.07     22.35 o
  -6   4  15      101.22      156.01     25.53 o
  -5   4  15      135.78      138.17     18.47 o
  -4   4  15       16.99       36.61     16.51 o
  -3   4  15      539.46      645.53     36.08 o
  -2   4  15      172.16      157.55     14.66 o
  -1   4  15      780.54      680.48     35.29 o
   0   4  15      902.15      875.33     51.75 o
   4   4  15       59.68      134.26     51.64 o
  -9   5  15      174.59      179.06     52.45 o
  -8   5  15       33.47        1.75     44.02 o
  -7   5  15      177.22      184.47     17.42 o
  -6   5  15       88.48      121.64     17.76 o
  -5   5  15      747.02      811.40     88.76 o
  -4   5  15       53.31       53.20     47.27 o
  -3   5  15      408.30      350.82     19.82 o
  -2   5  15      131.42       90.82     17.73 o
  -1   5  15       56.34       64.54     32.15 o
   0   5  15      431.15      488.98     68.82 o
   4   5  15       87.11      108.31     52.25 o
  -9   6  15      169.81      190.20     25.18 o
  -8   6  15       12.88       41.72     39.50 o
  -7   6  15       41.08      110.23     17.76 o
  -6   6  15       33.86       71.01     17.94 o
  -5   6  15        4.20       12.53     18.13 o
  -4   6  15      464.65      451.10     45.13 o
  -3   6  15      708.35      652.64     37.98 o
  -2   6  15        0.25       -7.86     19.08 o
  -1   6  15      254.41      243.40     15.10 o
   0   6  15      607.10      593.89     22.75 o
   1   6  15      268.97      210.08     21.59 o
  -9   7  15       61.25       82.47     33.18 o
  -8   7  15        3.05       -9.68     18.04 o
  -7   7  15       99.11      118.18     20.27 o
  -6   7  15     1112.56     1132.04     27.30 o
  -5   7  15     1459.60     1484.30     87.94 o
  -4   7  15      972.94     1056.57     67.80 o
  -3   7  15       40.96       30.28     20.00 o
  -2   7  15       56.01       42.28     28.53 o
  -1   7  15       20.86       -4.11     20.57 o
   0   7  15      846.01      907.79     22.42 o
   1   7  15     1722.67     1908.67     46.62 o
  -9   8  15      320.86      399.44     21.85 o
  -8   8  15        1.11      -15.36     18.53 o
  -7   8  15        0.48       23.29     32.05 o
  -6   8  15      255.90      235.35     20.30 o
  -5   8  15       62.54       23.93     42.67 o
  -4   8  15       38.79       64.33     39.66 o
  -3   8  15       91.25      114.39     37.52 o
  -2   8  15       26.78      -12.17     32.81 o
  -1   8  15      373.57      371.61     20.44 o
   0   8  15      641.78      753.42     41.04 o
   1   8  15       23.88       10.40     19.03 o
   2   8  15      126.89      182.33     30.20 o
  -9   9  15        4.75      -14.48     21.88 o
  -8   9  15       40.18       37.52     19.50 o
  -7   9  15      184.28      232.72     32.98 o
  -6   9  15      144.65      110.67     19.95 o
  -5   9  15      174.51      213.64     25.97 o
  -4   9  15      433.32      508.14     25.01 o
  -3   9  15       39.98        6.86     17.39 o
  -2   9  15      168.02      110.61     18.95 o
  -1   9  15      206.73      251.89     20.17 o
   0   9  15      234.23      306.80     20.71 o
   1   9  15      711.67      872.96     45.96 o
   2   9  15      242.58      245.41     32.45 o
   3   9  15        0.19        5.71     34.56 o
  -8  10  15       21.80       41.90     19.79 o
  -7  10  15       62.49       41.08     26.81 o
  -6  10  15       41.60       47.33     30.91 o
  -5  10  15      533.68      590.24     52.74 o
  -4  10  15      256.30      248.52     19.31 o
  -3  10  15      370.25      306.28     19.88 o
  -2  10  15       79.82       98.26     20.59 o
  -1  10  15      479.13      469.12     21.48 o
   0  10  15       31.12       12.61     20.18 o
   1  10  15       99.58      122.30     21.89 o
   2  10  15       74.63       71.31     31.58 o
  -8  11  15       56.83      122.20     20.34 o
  -7  11  15       15.61      -12.86     18.52 o
  -6  11  15       46.96       59.41     20.27 o
  -5  11  15      704.43      736.04     22.48 o
  -4  11  15     1791.72     1881.86     26.50 o
  -3  11  15      250.44      230.33     30.18 o
  -2  11  15       87.96       80.28     22.56 o
  -1  11  15       19.76       15.47     20.65 o
   0  11  15      499.96      521.05     24.34 o
   1  11  15      921.17      992.74     54.50 o
   2  11  15      479.52      531.24     35.76 o
  -8  12  15      362.54      368.32     27.21 o
  -7  12  15       88.84      108.22     22.62 o
  -6  12  15      298.12      341.94     34.53 o
  -5  12  15      192.01      168.56     19.92 o
  -4  12  15      220.85      253.32     19.86 o
  -3  12  15      150.01      107.41     20.31 o
  -2  12  15      435.74      478.27     32.09 o
  -1  12  15      425.45      475.39     40.48 o
   0  12  15       10.84      -21.87     21.87 o
   1  12  15      266.99      280.99     30.44 o
   2  12  15       23.98       30.10     32.35 o
  -7  13  15      380.88      525.10     23.36 o
  -6  13  15      115.74      149.79     20.86 o
  -5  13  15        4.56       -8.42     25.94 o
  -4  13  15      367.56      389.84     22.14 o
  -3  13  15       82.46       90.18     20.81 o
  -2  13  15       75.92       72.53     20.70 o
  -1  13  15       33.25       20.41     21.27 o
   0  13  15      214.34      235.26     23.77 o
   1  13  15       13.92        1.40     22.99 o
  -7  14  15      187.05      176.15     24.87 o
  -6  14  15       48.40       58.70     34.66 o
  -5  14  15        1.35        5.43     26.88 o
  -4  14  15      155.97      131.24     35.40 o
  -3  14  15        0.91       17.31     20.49 o
  -2  14  15      104.05      118.37     21.96 o
  -1  14  15       80.93       16.98     21.91 o
   0  14  15       30.25       10.11     23.15 o
   1  14  15       19.81       20.66     33.98 o
  -6  15  15        2.26       38.59     28.72 o
  -5  15  15      102.48       71.95     28.90 o
  -4  15  15      850.89      953.72     39.97 o
  -3  15  15      975.26     1045.82     26.32 o
  -2  15  15      626.15      692.22     25.59 o
  -1  15  15       38.72       62.19     23.12 o
   0  15  15       20.73       29.88     23.96 o
  -5  16  15       22.99       15.63     28.45 o
  -4  16  15       28.10       40.48     27.91 o
  -3  16  15      147.67      105.20     31.35 o
  -2  16  15      173.32      168.75     29.04 o
  -1  16  15        0.77      -17.93     23.60 o
  -3  17  15       92.59       96.33     23.33 o
 -10   0  16       39.37      121.75     33.30 o
  -9   0  16      417.93      563.83     34.93 o
  -8   0  16       83.96       82.02     29.11 o
  -7   0  16       46.69       41.30     27.89 o
  -6   0  16       32.64        5.97     34.59 o
  -5   0  16      224.99      163.70     34.02 o
  -4   0  16      428.67      287.62     32.37 o
  -3   0  16      277.95      233.70     28.37 o
  -2   0  16      117.16      112.86     23.39 o
  -1   0  16       58.85       72.04     21.61 o
 -10   1  16      151.23      315.34     45.00 o
  -9   1  16      220.10      282.75     23.32 o
  -8   1  16       26.10       34.85     20.67 o
  -7   1  16       40.59       22.20     23.11 o
  -6   1  16       43.01       42.34     25.51 o
  -5   1  16       59.34       47.08     44.16 o
  -4   1  16      206.93       97.21     22.45 o
  -3   1  16      156.42      108.05     40.68 o
  -2   1  16       93.22       67.34     13.12 o
  -1   1  16        2.44       23.59     19.45 o
 -10   2  16       17.09       48.25     34.57 o
  -9   2  16       18.41       45.18     33.93 o
  -8   2  16       95.57       96.72     20.80 o
  -7   2  16      214.75      214.12     21.30 o
  -6   2  16      168.85      202.45     25.86 o
  -5   2  16        0.82       11.86     59.42 o
  -4   2  16      250.42      227.22     39.56 o
  -3   2  16       84.57       50.58     19.11 o
  -2   2  16       24.81       28.01     13.65 o
  -1   2  16        1.57        0.73     12.49 o
  -9   3  16      535.82      593.59     24.96 o
  -8   3  16        3.67       -0.25     20.34 o
  -7   3  16       63.07       78.74     27.19 o
  -6   3  16      222.00      293.97     44.33 o
  -5   3  16       32.99       90.50     30.42 o
  -4   3  16      406.78      317.48     22.50 o
  -3   3  16       72.63       49.35     14.16 o
  -2   3  16        6.88       -9.21     14.06 o
  -1   3  16       10.53      -10.32     17.28 o
   0   3  16       88.52       53.19     21.11 o
  -9   4  16      170.05      207.73     25.87 o
  -8   4  16        0.00      -24.11     24.11 o
  -7   4  16        5.68       10.35     35.82 o
  -6   4  16      384.43      339.03     38.27 o
  -5   4  16      347.91      368.09     24.66 o
  -4   4  16        0.09       27.22     29.00 o
  -3   4  16       35.75       40.49     14.59 o
  -2   4  16       64.96       31.30     14.47 o
  -1   4  16     1219.88     1220.29     54.48 o
   0   4  16     1233.68     1147.24    132.50 o
  -9   5  16       25.51      -20.86     46.37 o
  -8   5  16       95.49      119.49     23.92 o
  -7   5  16      269.38      345.08     24.44 o
  -6   5  16      596.68      721.12     73.07 o
  -5   5  16      797.95      805.60     37.60 o
  -4   5  16       96.34       93.76     36.83 o
  -3   5  16      691.88      715.93     21.62 o
  -2   5  16      346.39      306.70     17.42 o
  -1   5  16       63.09       48.47     23.57 o
   0   5  16      961.61      960.91     57.29 o
  -9   6  16       62.04       57.00     36.51 o
  -8   6  16      110.23       73.65     48.90 o
  -7   6  16      614.91      718.95     41.86 o
  -6   6  16        8.96       42.02     20.69 o
  -5   6  16       10.95      -18.84     18.84 o
  -4   6  16      439.89      449.36     22.14 o
  -3   6  16        3.72      -19.13     19.13 o
  -2   6  16      582.85      518.66     22.36 o
  -1   6  16      475.85      493.20     23.46 o
   0   6  16      636.08      609.06     48.85 o
   1   6  16       80.28      101.69     38.24 o
  -9   7  16      174.22      238.13     26.13 o
  -8   7  16       99.40       70.07     23.85 o
  -7   7  16      242.36      311.60     42.43 o
  -6   7  16      208.74      225.51     47.21 o
  -5   7  16       59.90       57.33     21.11 o
  -4   7  16       14.57      -21.01     21.01 o
  -3   7  16       84.47       75.44     20.84 o
  -2   7  16       41.06       48.59     20.81 o
  -1   7  16       65.18       21.66     29.02 o
   0   7  16       66.62       81.68     21.29 o
   1   7  16       65.51      169.78     39.53 o
  -9   8  16       64.85      130.52     57.34 o
  -8   8  16        5.27      -23.79     23.79 o
  -7   8  16       72.57      136.89     38.06 o
  -6   8  16       36.18       10.61     19.16 o
  -5   8  16       79.90       24.27     22.63 o
  -4   8  16      726.78      712.67     25.31 o
  -3   8  16      115.22      106.85     28.32 o
  -2   8  16     1252.46     1395.00     66.68 o
  -1   8  16     3144.57     3383.63    172.85 o
   0   8  16      933.41      931.20     33.53 o
   1   8  16        4.90       68.66     40.16 o
   2   8  16      268.52      424.90     45.79 o
  -8   9  16       23.72      -12.57     19.48 o
  -7   9  16      219.25      265.62     19.64 o
  -6   9  16      380.69      381.38     30.50 o
  -5   9  16      498.53      512.08     25.83 o
  -4   9  16        2.23      -26.12     26.12 o
  -3   9  16        9.62      -21.96     21.96 o
  -2   9  16      122.23       94.49     28.17 o
  -1   9  16       24.41      -19.52     19.52 o
   0   9  16      221.45      276.92     32.11 o
   1   9  16      993.17     1120.08     35.83 o
   2   9  16      364.73      375.00     32.83 o
  -8  10  16      210.08      210.00     20.92 o
  -7  10  16       44.06      115.71     38.37 o
  -6  10  16      160.80      186.95     20.79 o
  -5  10  16      218.59      220.23     26.17 o
  -4  10  16       24.12       -3.37     22.59 o
  -3  10  16      115.52      106.69     26.25 o
  -2  10  16       12.68       31.98     19.53 o
  -1  10  16       39.13      -20.51     20.51 o
   0  10  16      359.45      319.40     22.87 o
   1  10  16       25.93       15.42     21.32 o
   2  10  16        2.13      -23.20     36.62 o
  -8  11  16      429.68      597.72     30.01 o
  -7  11  16      359.61      446.72     41.74 o
  -6  11  16      670.64      728.88     34.01 o
  -5  11  16        9.42       23.22     30.03 o
  -4  11  16      132.19      103.49     19.47 o
  -3  11  16       16.47        4.13     19.73 o
  -2  11  16       64.66       70.47     19.92 o
  -1  11  16      163.79      215.17     22.26 o
   0  11  16       70.78       46.74     27.89 o
   1  11  16       61.75       58.84     22.24 o
  -7  12  16      134.01      112.65     19.98 o
  -6  12  16        0.58        8.53     20.43 o
  -5  12  16        4.20      -21.91     21.91 o
  -4  12  16        0.02      -19.29     19.29 o
  -3  12  16       12.20       -0.38     20.11 o
  -2  12  16      463.47      471.96     22.98 o
  -1  12  16      273.78      292.49     28.03 o
   0  12  16      398.95      431.46     25.15 o
   1  12  16      111.05      119.25     23.42 o
  -7  13  16        1.24       26.13     19.59 o
  -6  13  16       66.32       66.49     26.83 o
  -5  13  16      514.78      463.57     29.08 o
  -4  13  16      509.75      525.49     23.19 o
  -3  13  16      706.67      737.93     24.81 o
  -2  13  16       50.96       38.50     29.65 o
  -1  13  16        8.30       -9.66     21.82 o
   0  13  16       13.16        7.48     24.15 o
   1  13  16        3.11        9.63     23.60 o
  -6  14  16       49.99       49.22     27.85 o
  -5  14  16      207.63      179.42     28.97 o
  -4  14  16        0.06      -15.52     27.29 o
  -3  14  16        1.30       32.76     21.12 o
  -2  14  16       19.94        9.13     22.02 o
  -1  14  16      116.42       94.96     23.47 o
   0  14  16      295.77      293.59     25.99 o
  -5  15  16        6.70        8.92     28.40 o
  -4  15  16       16.96       -6.07     32.97 o
  -3  15  16      139.32      114.27     22.58 o
  -2  15  16      166.63      206.24     24.14 o
  -1  15  16      138.42      144.09     27.23 o
  -4  16  16      204.83      207.99     45.61 o
  -3  16  16      164.84      148.53     23.88 o
  -2  16  16       19.49       48.07     23.11 o
  -9   1  17       97.53      105.74     22.88 o
  -8   1  17       30.89       12.00     20.79 o
  -7   1  17        2.90       14.61     20.20 o
  -6   1  17       55.72       10.79     25.45 o
  -5   1  17      179.79      130.73     24.32 o
  -4   1  17      284.00      276.65     22.64 o
  -3   1  17      308.28      246.09     40.40 o
  -2   1  17       98.10       86.84     23.64 o
  -1   1  17        0.17      -21.94     21.94 o
  -9   2  17      136.13      133.67     23.55 o
  -8   2  17       84.20       42.71     27.66 o
  -7   2  17      124.90      145.68     23.81 o
  -6   2  17      273.54      334.19     27.70 o
  -5   2  17      445.53      373.02     25.84 o
  -4   2  17       32.96       57.67     21.58 o
  -3   2  17      177.07      105.80     29.99 o
  -2   2  17      285.51      302.41     37.15 o
  -1   2  17      272.86      245.79     67.72 o
  -9   3  17       19.23        5.83     22.93 o
  -8   3  17       22.79       22.43     20.95 o
  -7   3  17      576.73      654.94     25.76 o
  -6   3  17     1362.90     1414.62     33.48 o
  -5   3  17      630.88      588.49     27.23 o
  -4   3  17       25.93       21.74     43.12 o
  -3   3  17      168.85      145.03     20.09 o
  -2   3  17        0.13      -18.31     18.31 o
  -1   3  17       51.65       29.55     18.52 o
   0   3  17      180.90      211.84     33.43 o
  -9   4  17        0.98       31.88     22.32 o
  -8   4  17      403.78      415.45     23.02 o
  -7   4  17      211.44      288.51     24.07 o
  -6   4  17        0.00       36.96     46.09 o
  -5   4  17     1051.76     1109.47     29.64 o
  -4   4  17     1799.98     1774.95     53.94 o
  -3   4  17        9.98       19.96     15.13 o
  -2   4  17      596.14      598.95     21.19 o
  -1   4  17     1359.55     1252.22     75.07 o
   0   4  17       58.29       42.80     33.61 o
  -9   5  17       37.01       31.57     29.66 o
  -8   5  17       97.56      142.41     24.87 o
  -7   5  17        2.88       26.13     26.92 o
  -6   5  17        1.67       19.11     37.08 o
  -5   5  17      160.12      208.74     66.35 o
  -4   5  17        0.38      -12.62     24.77 o
  -3   5  17      243.97      243.97     16.80 o
  -2   5  17      167.80      137.66     15.90 o
  -1   5  17      270.19      244.90     38.98 o
   0   5  17       19.42       99.21     34.81 o
   1   5  17       30.82       86.69     37.96 o
  -9   6  17       20.60        9.56     25.59 o
  -8   6  17      410.69      490.27     26.96 o
  -7   6  17      158.19      160.31     28.62 o
  -6   6  17      181.74      314.91     84.55 o
  -5   6  17       17.82        0.79     34.23 o
  -4   6  17       22.38      -19.71     19.71 o
  -3   6  17        0.21       -2.31     24.05 o
  -2   6  17     1118.16     1087.06     89.73 o
  -1   6  17     1079.68     1105.94     91.35 o
   0   6  17      887.29      983.86     64.00 o
   1   6  17       79.36       53.90     39.05 o
  -9   7  17        0.03      -21.74     40.72 o
  -8   7  17       33.54       29.93     24.61 o
  -7   7  17      327.63      270.10     29.60 o
  -6   7  17     1742.31     1958.71     71.64 o
  -5   7  17     1124.69     1109.60     27.10 o
  -4   7  17      120.79       60.31     21.42 o
  -3   7  17      294.42      277.23     41.60 o
  -2   7  17      549.33      555.42     47.46 o
  -1   7  17       84.30       45.13     21.46 o
   0   7  17      924.06     1054.17     27.50 o
   1   7  17      635.16      664.77     45.69 o
   2   7  17       63.65      135.42     43.53 o
  -8   8  17      205.25      210.31     26.30 o
  -7   8  17       57.65       45.19     44.87 o
  -6   8  17       29.25       52.60     25.58 o
  -5   8  17      166.42      114.57     23.01 o
  -4   8  17      605.51      628.87     25.44 o
  -3   8  17        0.11      -21.16     21.16 o
  -2   8  17       60.04      109.63     23.04 o
  -1   8  17      654.24      595.21     49.05 o
   0   8  17       80.70       30.42     22.13 o
   1   8  17        0.27        6.21     40.93 o
   2   8  17       49.78      141.91     45.31 o
  -8   9  17        0.26      -24.83     24.83 o
  -7   9  17      194.74      295.33     81.33 o
  -6   9  17      136.83      159.52     43.84 o
  -5   9  17       27.28       27.01     23.09 o
  -4   9  17       70.79       22.89     23.05 o
  -3   9  17       65.98       28.53     22.23 o
  -2   9  17       90.97       52.29     23.23 o
  -1   9  17      137.05       82.21     38.58 o
   0   9  17      203.21      203.19     24.79 o
   1   9  17      514.31      489.32     46.03 o
  -8  10  17      360.22      346.67     44.53 o
  -7  10  17      249.57      310.90     26.93 o
  -6  10  17       45.98      -10.84     20.19 o
  -5  10  17       47.44       -7.55     23.90 o
  -4  10  17       18.37      -14.40     31.13 o
  -3  10  17      157.20      182.38     24.33 o
  -2  10  17      459.15      532.09     22.70 o
  -1  10  17      447.22      480.53     42.94 o
   0  10  17      151.73      142.37     22.01 o
   1  10  17       47.74       20.13     30.42 o
  -7  11  17      259.23      346.31     32.90 o
  -6  11  17      667.15      632.95     23.89 o
  -5  11  17      633.79      694.48     36.38 o
  -4  11  17      446.15      369.99     26.66 o
  -3  11  17       73.88       24.36     25.74 o
  -2  11  17       11.20        4.66     45.58 o
  -1  11  17        1.97       28.74     21.47 o
   0  11  17      256.54      288.21     27.89 o
   1  11  17       79.08       23.23     45.38 o
  -7  12  17        0.22        2.87     37.61 o
  -6  12  17       86.28      102.08     26.14 o
  -5  12  17        1.64      -20.43     20.43 o
  -4  12  17       23.26       17.66     31.78 o
  -3  12  17      118.68       92.79     21.33 o
  -2  12  17      143.06      194.71     22.29 o
  -1  12  17        5.67        7.30     32.24 o
   0  12  17      150.35      136.98     23.92 o
  -6  13  17       38.22       16.18     38.38 o
  -5  13  17       42.61        4.32     48.32 o
  -4  13  17       29.75        4.63     34.17 o
  -3  13  17        1.79       -9.28     21.01 o
  -2  13  17       22.23       32.68     22.12 o
  -1  13  17       32.70       39.52     22.38 o
   0  13  17        0.54        9.88     23.99 o
  -5  14  17      116.16       60.38     28.69 o
  -4  14  17       91.41       67.04     32.22 o
  -3  14  17       37.85       27.85     21.90 o
  -2  14  17       12.01      -12.50     22.77 o
  -1  14  17       85.98      108.68     23.97 o
  -4  15  17      186.74      146.57     28.99 o
  -3  15  17      139.69      168.93     23.36 o
  -9   0  18        2.07      -31.48     31.48 o
  -8   0  18      246.79      179.86     50.21 o
  -7   0  18      100.81       32.65     40.09 o
  -6   0  18      655.69      593.71     41.69 o
  -5   0  18      631.27      551.89     40.19 o
  -4   0  18      716.20      538.92     35.57 o
  -3   0  18      649.23      559.18     30.03 o
  -2   0  18      210.91      202.44     26.19 o
  -9   1  18       21.25      -22.45     22.45 o
  -8   1  18       43.47        2.72     20.84 o
  -7   1  18        1.64       -3.75     41.11 o
  -6   1  18      181.99      179.73     27.15 o
  -5   1  18      239.80      135.97     25.17 o
  -4   1  18       24.08      -25.75     38.57 o
  -3   1  18      200.00      169.54     39.90 o
  -2   1  18       54.12       34.17     16.98 o
  -9   2  18       16.00       -7.87     22.48 o
  -8   2  18       94.81       33.10     24.06 o
  -7   2  18      166.68      170.01     51.64 o
  -6   2  18       56.08       -6.95     51.01 o
  -5   2  18      206.75      170.96     25.91 o
  -4   2  18     1184.75     1133.16     99.98 o
  -3   2  18        0.80      -19.45     19.45 o
  -2   2  18       71.30       40.48     17.43 o
  -9   3  18        1.48       52.33     22.84 o
  -8   3  18        0.94      -19.01     21.19 o
  -7   3  18       48.63      110.99     31.46 o
  -6   3  18        3.96       14.89     43.81 o
  -5   3  18       16.70        4.66     23.12 o
  -4   3  18      318.27      293.97     23.41 o
  -3   3  18       44.91       -8.01     19.40 o
  -2   3  18       77.90       69.11     28.25 o
  -1   3  18        0.01        1.26     23.68 o
   0   3  18      280.10      343.62     35.75 o
  -9   4  18      142.80      114.88     22.94 o
  -8   4  18      395.44      339.27     23.06 o
  -7   4  18      492.31      530.92     55.00 o
  -6   4  18      559.52      586.42     29.51 o
  -5   4  18      106.60      104.80     25.05 o
  -4   4  18       59.14       29.67     21.79 o
  -3   4  18      329.37      247.82     22.18 o
  -2   4  18      382.93      378.03     30.35 o
  -1   4  18      924.61      989.13     65.10 o
   0   4  18      256.11      291.01     37.10 o
  -9   5  18      190.05      238.70     24.09 o
  -8   5  18       18.82       31.45     21.22 o
  -7   5  18      467.54      513.48     25.54 o
  -6   5  18      875.56     1033.23     51.57 o
  -5   5  18      269.92      239.74     69.64 o
  -4   5  18      396.37      349.98     25.00 o
  -3   5  18     1145.10     1003.54     51.85 o
  -2   5  18      867.81      805.67     57.06 o
  -1   5  18        0.78        1.94     24.87 o
   0   5  18      506.51      750.30     42.25 o
   1   5  18      182.58      243.25     40.13 o
  -9   6  18      149.19      125.16     27.66 o
  -8   6  18      189.12      189.58     26.25 o
  -7   6  18      601.99      670.45     85.19 o
  -6   6  18        1.70       42.59     38.61 o
  -5   6  18      188.91      269.86     27.03 o
  -4   6  18      638.47      672.82     27.04 o
  -3   6  18        1.78       15.71     19.27 o
  -2   6  18       72.13      106.37     64.69 o
  -1   6  18      326.83      350.71     48.99 o
   0   6  18        3.79      -22.74     36.30 o
   1   6  18        1.56      -38.68     38.68 o
  -8   7  18       10.04       12.49     25.18 o
  -7   7  18       94.26       55.78     29.01 o
  -6   7  18      112.82      102.12     39.04 o
  -5   7  18       32.49       17.40     37.33 o
  -4   7  18       92.22       44.07     35.37 o
  -3   7  18        0.00      -11.00     24.90 o
  -2   7  18       44.00       76.73     44.20 o
  -1   7  18       48.85       47.67     24.31 o
   0   7  18       48.57       68.98     37.83 o
   1   7  18        0.15      -13.57     40.35 o
  -8   8  18      471.92      550.37     28.25 o
  -7   8  18      561.03      487.79     31.82 o
  -6   8  18      194.29      251.17     62.84 o
  -5   8  18       48.32       34.62     38.51 o
  -4   8  18       86.81       23.16     21.93 o
  -3   8  18      149.97      136.98     22.71 o
  -2   8  18     1424.39     1705.44     84.76 o
  -1   8  18     1438.32     1565.02    132.15 o
   0   8  18      454.92      519.20     43.01 o
   1   8  18        5.84       31.68     42.36 o
  -8   9  18        1.87      -25.71     25.71 o
  -7   9  18      256.10      273.60     30.98 o
  -6   9  18      370.80      409.13     30.73 o
  -5   9  18      329.65      328.81     30.56 o
  -4   9  18       68.69       41.41     22.93 o
  -3   9  18      161.18      128.26     31.49 o
  -2   9  18      643.86      644.18     46.36 o
  -1   9  18        0.26       22.96     23.85 o
   0   9  18       16.99       40.80     41.04 o
   1   9  18       87.55      129.08     43.43 o
  -7  10  18      146.09      124.26     30.23 o
  -6  10  18       25.79       -4.44     20.45 o
  -5  10  18       22.15        0.06     24.50 o
  -4  10  18       88.54       29.10     58.62 o
  -3  10  18       31.68       18.31     26.89 o
  -2  10  18        1.01       19.04     39.67 o
  -1  10  18      152.78       64.71     25.25 o
   0  10  18       38.74      -42.94     42.94 o
  -7  11  18        2.32      -26.11     38.90 o
  -6  11  18      147.06      111.65     21.24 o
  -5  11  18       47.98       39.26     21.02 o
  -4  11  18        9.99      -26.04     31.24 o
  -3  11  18       39.32       27.38     25.48 o
  -2  11  18       92.88      139.94     26.06 o
  -1  11  18        0.00      -29.14     29.14 o
   0  11  18        0.08      -12.85     23.79 o
  -6  12  18      102.52      113.92     24.76 o
  -5  12  18        0.35       -2.08     21.05 o
  -4  12  18        0.09       -6.41     27.46 o
  -3  12  18      222.06      255.40     27.67 o
  -2  12  18      871.20      925.32     59.99 o
  -1  12  18      660.05      669.64     61.45 o
  -5  13  18       81.33       57.69     28.22 o
  -4  13  18        0.14      -16.05     27.32 o
  -3  13  18        1.80      -22.02     22.02 o
  -2  13  18       67.77       57.15     23.15 o
  -4  14  18        5.88      -40.38     40.38 o
  -3  14  18       78.02       37.30     22.97 o
  -9   1  19       45.93       19.94     29.91 o
  -8   1  19        0.26      -17.33     21.77 o
  -7   1  19       38.41      -27.23     27.85 o
  -6   1  19       36.55      -24.03     26.48 o
  -5   1  19       44.51       -2.29     24.30 o
  -4   1  19        9.66      -12.36     38.55 o
  -3   1  19       51.69       14.08     42.91 o
  -2   1  19      210.81      156.61     27.54 o
  -9   2  19      239.51      292.45     24.85 o
  -8   2  19      176.85      199.57     30.04 o
  -7   2  19      447.44      567.70     43.68 o
  -6   2  19      157.73      138.96     26.55 o
  -5   2  19       17.60       -5.59     34.28 o
  -4   2  19      176.28      139.71     23.01 o
  -3   2  19      318.32      266.47     21.03 o
  -2   2  19      289.86      186.41     27.73 o
  -9   3  19       61.38       72.39     23.74 o
  -8   3  19       34.76      -12.20     21.67 o
  -7   3  19      279.06      312.45     38.15 o
  -6   3  19      362.51      398.68     28.32 o
  -5   3  19      145.67      120.67     24.90 o
  -4   3  19       47.16       17.71     22.80 o
  -3   3  19       39.33        0.09     26.84 o
  -2   3  19       96.52       37.05     27.04 o
  -8   4  19      202.77      265.30     23.28 o
  -7   4  19        9.45       40.44     23.33 o
  -6   4  19        0.09       -0.74     25.86 o
  -5   4  19      949.79      931.95     30.05 o
  -4   4  19      342.11      281.76     24.28 o
  -3   4  19       32.02       19.00     20.39 o
  -2   4  19      719.27      712.21     33.26 o
   1   4  19        1.71      111.82     39.14 o
  -8   5  19       12.77       67.46     35.42 o
  -7   5  19        7.25       67.50     23.93 o
  -6   5  19        2.49       27.94     49.95 o
  -5   5  19       63.75       52.12     24.83 o
  -4   5  19       14.75        4.60     22.78 o
  -3   5  19        0.00      -20.78     20.78 o
  -2   5  19       19.94      -11.26     29.23 o
   0   5  19      258.36      334.55     39.92 o
   1   5  19      168.75      203.09     41.31 o
  -8   6  19      973.74     1150.19     26.88 o
  -7   6  19      357.29      364.97     50.48 o
  -6   6  19       11.76       72.41     54.93 o
  -5   6  19       55.33       49.81     25.46 o
  -4   6  19       60.23       97.62     23.70 o
  -3   6  19      387.97      397.15     23.55 o
  -2   6  19      838.30      844.27     37.91 o
  -1   6  19      264.00      332.88     37.43 o
   0   6  19       15.33       10.91     36.98 o
   1   6  19       16.28       81.65     41.59 o
  -8   7  19        7.33       31.32     32.95 o
  -7   7  19      328.45      445.09     32.37 o
  -6   7  19      881.18     1001.94     48.38 o
  -5   7  19      135.21      125.30     46.86 o
  -4   7  19      142.13      105.35     23.96 o
  -3   7  19      958.64      944.28     41.85 o
  -2   7  19      538.57      635.32     89.93 o
  -1   7  19        0.64       37.64     21.81 o
   0   7  19      250.43      293.79     41.23 o
  -8   8  19      354.66      420.32     40.77 o
  -7   8  19       53.17       31.47     30.09 o
  -6   8  19       10.72       32.35     61.29 o
  -5   8  19      142.93      139.01     38.75 o
  -4   8  19       12.97       19.20     36.62 o
  -3   8  19       51.90       72.88     23.46 o
  -2   8  19      248.98      329.91     26.88 o
  -1   8  19      152.05      136.27     40.05 o
   0   8  19       56.14       94.30     41.71 o
  -7   9  19       30.03        5.45     30.43 o
  -6   9  19       36.41       52.66     71.43 o
  -5   9  19       21.72       48.81     38.51 o
  -4   9  19       91.82       67.23     37.73 o
  -3   9  19      478.67      493.05     81.77 o
  -2   9  19      225.99      234.05     26.03 o
  -1   9  19       21.29       48.78     24.85 o
   0   9  19       20.89       -1.37     41.98 o
  -7  10  19      360.76      428.49     45.05 o
  -6  10  19       82.89       94.40     28.89 o
  -5  10  19       38.68       66.36     38.68 o
  -4  10  19        1.88      -39.21     62.29 o
  -3  10  19       37.91       43.29     25.60 o
  -2  10  19      207.27      216.59     40.10 o
  -1  10  19      209.09      244.79     27.31 o
  -6  11  19       80.17       24.32     32.26 o
  -5  11  19        0.31      -22.12     25.79 o
  -4  11  19      173.66      174.24     26.43 o
  -3  11  19      492.67      546.46     29.82 o
  -2  11  19      169.52      196.72     26.04 o
  -1  11  19        0.05        2.34     25.94 o
  -5  12  19       16.62       12.57     51.79 o
  -4  12  19      210.80      220.35     28.44 o
  -3  12  19       77.66       49.64     26.85 o
  -2  12  19       16.88       64.05     26.83 o
  -8   0  20      157.81      179.00     74.40 o
  -7   0  20       72.69       73.08     41.73 o
  -6   0  20       16.47      -27.22     37.68 o
  -5   0  20      153.81       90.74     35.24 o
  -4   0  20      475.08      430.11     33.41 o
  -3   0  20      187.01      120.64     27.61 o
  -8   1  20        0.27        9.28     22.41 o
  -7   1  20       25.72      -28.46     28.46 o
  -6   1  20       23.46      -26.67     26.67 o
  -5   1  20      237.76      177.00     55.36 o
  -4   1  20      460.69      378.60     24.04 o
  -3   1  20      100.05       67.01     19.94 o
  -8   2  20        2.28        6.33     22.15 o
  -7   2  20        7.51       15.45     28.27 o
  -6   2  20       14.04       20.55     51.52 o
  -5   2  20        5.98      -19.03     36.16 o
  -4   2  20        0.67      -22.77     22.77 o
  -3   2  20       17.17        5.52     30.75 o
  -8   3  20       18.27       13.47     21.83 o
  -7   3  20       29.28       25.00     27.48 o
  -6   3  20      153.87      155.26     26.80 o
  -5   3  20      165.52       97.23     32.77 o
  -4   3  20       90.90       69.19     23.42 o
  -3   3  20       14.93      -21.31     21.31 o
  -8   4  20      216.10      196.46     23.20 o
  -7   4  20      143.69      183.37     31.16 o
  -6   4  20       12.26       -2.68     26.65 o
  -5   4  20       28.67       30.59     24.98 o
  -4   4  20      259.93      207.28     24.61 o
  -3   4  20      727.09      725.85     37.45 o
  -2   4  20      279.28      243.64     30.27 o
  -8   5  20        3.54       54.55     22.32 o
  -7   5  20       77.46      119.63     24.50 o
  -6   5  20        1.91      -26.94     26.94 o
  -5   5  20      559.65      540.48     28.81 o
  -4   5  20     1220.85     1095.12     84.78 o
  -3   5  20      908.46      906.32     39.66 o
  -2   5  20      152.52       63.18     29.36 o
  -8   6  20      126.82      136.07     31.51 o
  -7   6  20      105.52      117.07     27.04 o
  -6   6  20        0.87       -6.78     26.87 o
  -5   6  20        0.04       36.57     25.53 o
  -4   6  20       16.39       -7.98     23.90 o
  -3   6  20       73.71       93.67     33.82 o
  -2   6  20      188.89      169.55     32.82 o
  -7   7  20        2.15       38.28     24.54 o
  -6   7  20        0.02       -9.23     27.01 o
  -5   7  20       25.04        6.55     26.54 o
  -4   7  20        0.03      -16.66     41.32 o
  -3   7  20        5.32      -26.47     33.82 o
  -2   7  20        0.64      -29.11     33.23 o
  -7   8  20       75.05       70.98     30.49 o
  -6   8  20       59.54       46.43     41.41 o
  -5   8  20      192.82      162.69     27.36 o
  -4   8  20       34.82       53.74     24.32 o
  -3   8  20       91.41       56.61     35.05 o
  -2   8  20      454.02      482.22     38.52 o
  -1   8  20      141.53       93.80     39.26 o
  -6   9  20        4.28       27.78     43.33 o
  -5   9  20      502.61      445.64     43.78 o
  -4   9  20     1037.97     1067.26     31.17 o
  -3   9  20      407.05      388.31     41.44 o
  -2   9  20       22.12      -13.69     33.36 o
  -1   9  20       42.88      -18.28     40.03 o
  -6  10  20       18.78       41.54     29.57 o
  -5  10  20        0.78       26.02     40.63 o
  -4  10  20      318.66      372.78     42.23 o
  -3  10  20      222.44      161.75     41.22 o
  -2  10  20       39.05       62.78     24.73 o
  -5  11  20      126.30      127.27     42.43 o
  -4  11  20        4.36      -37.73     42.14 o
  -3  11  20      122.77       77.38     26.96 o
  -8   1  21        1.32       -5.41     22.76 o
  -7   1  21      129.44      141.22     30.12 o
  -6   1  21      500.65      539.05     30.46 o
  -5   1  21      543.50      565.50     28.42 o
  -4   1  21       77.50       77.16     22.84 o
  -3   1  21       60.86      -14.28     28.60 o
  -8   2  21       16.42        4.64     22.50 o
  -7   2  21       93.50       65.20     65.44 o
  -6   2  21      105.81      113.99     60.17 o
  -5   2  21       13.15       24.73     24.90 o
  -4   2  21      166.09      143.30     24.21 o
  -3   2  21       87.51       45.68     30.87 o
  -7   3  21       11.15       22.71     34.00 o
  -6   3  21      362.62      330.07     41.84 o
  -5   3  21      505.18      520.26     31.74 o
  -4   3  21      278.01      262.69     25.43 o
  -3   3  21       40.28       29.69     30.73 o
  -7   4  21       42.32       19.45     48.03 o
  -6   4  21       78.26       49.99     27.26 o
  -5   4  21       69.72       26.89     26.22 o
  -4   4  21       19.51      -24.19     24.19 o
  -3   4  21       13.70      -16.58     31.41 o
  -7   5  21       89.25      137.12     53.90 o
  -6   5  21       73.86       39.40     35.43 o
  -5   5  21       59.26       23.89     25.92 o
  -4   5  21       89.74       35.02     23.96 o
  -3   5  21        7.71       -1.74     32.60 o
  -7   6  21       23.91       36.42     24.81 o
  -6   6  21      113.09       57.09     28.70 o
  -5   6  21       47.30      -12.13     26.63 o
  -4   6  21       68.68        0.33     38.28 o
  -3   6  21      250.70      290.34     36.00 o
  -6   7  21       32.54       16.35     29.44 o
  -5   7  21      688.07      754.13     31.22 o
  -4   7  21      836.50      916.38     43.94 o
  -3   7  21      280.59      321.19     37.50 o
  -6   8  21      145.68      121.60     36.07 o
  -5   8  21        0.15       -8.17     73.22 o
  -4   8  21      236.82      263.24     40.64 o
  -3   8  21      165.95      173.37     36.82 o
  -2   8  21       90.66       70.31     33.48 o
  -5   9  21        3.44       18.09     72.03 o
  -4   9  21       69.40       44.28     38.57 o
  -3   9  21      201.45      152.67     40.39 o
  -7   0  22      612.10      647.82     49.03 o
  -6   0  22      113.91      162.16     39.90 o
  -5   0  22       92.65      181.01     36.83 o
  -4   0  22      147.05      157.46     33.40 o
  -7   1  22      175.46      214.15     32.26 o
  -6   1  22      718.31      860.07     33.20 o
  -5   1  22      413.20      446.52     27.82 o
  -4   1  22       27.15       22.11     40.56 o
  -7   2  22        0.84       -0.47     47.01 o
  -6   2  22       45.56       69.85     27.96 o
  -5   2  22        0.01       21.24     26.20 o
  -4   2  22       26.43       56.46     25.82 o
  -7   3  22      446.30      496.61     41.60 o
  -6   3  22      639.53      643.49     32.21 o
  -5   3  22      184.67       88.53     26.03 o
  -4   3  22        5.86      -29.76     34.09 o
  -6   4  22       49.73        1.31     28.11 o
  -5   4  22        0.08      -26.14     26.14 o
  -4   4  22       31.57       -9.39     36.68 o
  -6   5  22      157.06      145.03     47.68 o
  -5   5  22      736.45      691.76     31.18 o
  -4   5  22      344.04      252.30     37.39 o
  -3   5  22       81.45        8.20     32.64 o
  -5   6  22        0.11      -32.26     55.64 o
  -4   6  22        0.34      -35.31     35.31 o
  -3   6  22       69.17       77.85     34.52 o
  -5   1  23      140.53      118.09     28.69 o
  -5   2  23       51.24       55.40     39.29 o
  -4   2  23        4.96        8.09     33.83 o
 
